# Supplementary material for: Bacterial and Fungal Adaptations in Cecum and Distal Colon of Piglets Fed With Dairy-Based Milk Formula in Comparison With Human Milk
Source: Front Microbiol. 2022 Mar 23;13:801854. doi: 10.3389/fmicb.2022.801854 (PMC8989072; doi:10.3389/fmicb.2022.801854)
Supplement: Supplementary file 7 [file Data_Sheet_7.zip]

Archive with 6 entries (6 files):
- Data Sets.XLS
- Table 1.DOCX
- Table 2.DOCX
- Table 3.DOCX
- Table 4.DOCX
- Table 5.DOCX
