# Supplementary material for: Bacterial and Fungal Adaptations in Cecum and Distal Colon of Piglets Fed With Dairy-Based Milk Formula in Comparison With Human Milk
Source: Front Microbiol. 2022 Mar 23;13:801854. doi: 10.3389/fmicb.2022.801854 (PMC8989072; doi:10.3389/fmicb.2022.801854)
Supplement: Supplementary file 7 [file Data_Sheet_7.zip › Data Sets.XLS]

## Sheet: sheet 1
Data Set S1, Sheet 1 - The read counts of cecum bacterial species detected at weaning (i.e. d 21 of age) in male piglets fed human milk (HM) or milk formula (MF).
							Group
domain	phylum	className	order	family	genus	species	HM_1	HM_2	HM_3	HM_4	HM_5	HM_6	HM_7	HM_8	HM_9	HM_10	HM_11	MF_1	MF_2	MF_3	MF_4	MF_5	MF_6	MF_7	MF_8	MF_9	MF_10	MF_11
Bacteria	Firmicutes	Bacilli	Lactobacillales	Aerococcaceae	Abiotrophia	Abiotrophia defectiva	1257	394	557	272	512	495	747	80	754	1421	268	194	758	695	1658	2752	795	163	396	1604	85	320
Bacteria	Cyanobacteria	unclassified (derived from Cyanobacteria)	unclassified (derived from Cyanobacteria)	unclassified (derived from Cyanobacteria)	Acaryochloris	Acaryochloris marina	128	40	44	54	50	84	96	5	71	85	12	22	91	89	112	235	103	90	41	91	9	29
Bacteria	Firmicutes	Clostridia	Clostridiales	Ruminococcaceae	Acetivibrio	Acetivibrio cellulolyticus	1298	388	352	223	474	505	1183	66	718	968	135	163	968	778	1989	3748	898	117	402	1728	61	361
Bacteria	Proteobacteria	Alphaproteobacteria	Rhodospirillales	Acetobacteraceae	Acetobacter	Acetobacter pasteurianus	36	41	38	9	26	17	36	1	46	38	3	9	22	16	28	29	45	21	30	36	8	19
Bacteria	Firmicutes	Clostridia	Halanaerobiales	Halobacteroidaceae	Acetohalobium	Acetohalobium arabaticum	333	158	138	170	152	223	323	44	423	328	118	78	272	260	545	999	290	44	286	458	102	153
Bacteria	Tenericutes	Mollicutes	Acholeplasmatales	Acholeplasmataceae	Acholeplasma	Acholeplasma laidlawii	406	445	121	75	130	183	825	20	282	260	37	65	177	177	746	873	241	94	176	534	26	94
Bacteria	Proteobacteria	Betaproteobacteria	Burkholderiales	Alcaligenaceae	Achromobacter	Achromobacter denitrificans	1	0	0	0	1	0	0	0	1	0	1	0	0	0	0	0	0	0	0	0	0	0
Bacteria	Proteobacteria	Betaproteobacteria	Burkholderiales	Alcaligenaceae	Achromobacter	Achromobacter piechaudii	51	50	203	56	41	88	22	10	181	36	48	50	94	31	44	44	35	29	78	135	12	174
Bacteria	Proteobacteria	Betaproteobacteria	Burkholderiales	Alcaligenaceae	Achromobacter	Achromobacter xylosoxidans	149	33	268	78	42	125	50	20	262	85	50	73	161	99	113	168	140	86	125	181	15	220
Bacteria	Firmicutes	Negativicutes	Selenomonadales	Acidaminococcaceae	Acidaminococcus	Acidaminococcus fermentans	8480	993	1310	760	1505	1711	4522	311	1682	3305	934	900	2684	1910	3142	5661	2357	564	933	2915	947	1374
Bacteria	Firmicutes	Negativicutes	Selenomonadales	Acidaminococcaceae	Acidaminococcus	Acidaminococcus sp. D21	1105	317	311	218	234	441	429	83	466	528	178	181	713	528	705	1472	650	152	274	788	355	383
Bacteria	Actinobacteria	Actinobacteria (class)	Acidimicrobiales	Acidimicrobiaceae	Acidimicrobium	Acidimicrobium ferrooxidans	47	8	17	9	22	24	18	7	25	32	2	10	15	8	17	45	18	13	16	23	1	12
Bacteria	Proteobacteria	Alphaproteobacteria	Rhodospirillales	Acetobacteraceae	Acidiphilium	Acidiphilium cryptum	121	35	118	32	131	123	103	29	108	135	36	53	121	103	144	230	106	61	117	129	24	80
Bacteria	Proteobacteria	Gammaproteobacteria	Acidithiobacillales	Acidithiobacillaceae	Acidithiobacillus	Acidithiobacillus caldus	16	10	11	15	11	12	5	3	41	15	3	14	22	17	33	24	19	11	12	31	4	14
Bacteria	Proteobacteria	Gammaproteobacteria	Acidithiobacillales	Acidithiobacillaceae	Acidithiobacillus	Acidithiobacillus ferrooxidans	109	48	37	34	41	39	45	47	89	72	17	21	52	26	66	152	57	38	94	79	21	73
Bacteria	Acidobacteria	Acidobacteria (class)	Acidobacteriales	Acidobacteriaceae	Acidobacterium	Acidobacterium capsulatum	104	30	45	39	61	74	142	4	96	113	12	44	93	76	200	246	132	51	134	199	23	80
Bacteria	Acidobacteria	Acidobacteria (class)	Acidobacteriales	Acidobacteriaceae	Acidobacterium	Acidobacterium sp. MP5ACTX8	16	55	16	40	12	13	28	2	61	44	3	6	25	31	15	29	55	10	35	25	0	7
Bacteria	Acidobacteria	Acidobacteria (class)	Acidobacteriales	Acidobacteriaceae	Acidobacterium	Acidobacterium sp. MP5ACTX9	19	19	8	16	15	7	42	1	23	24	3	7	21	18	21	30	36	20	46	21	1	6
Bacteria	Actinobacteria	Actinobacteria (class)	Actinomycetales	Acidothermaceae	Acidothermus	Acidothermus cellulolyticus	124	59	75	30	80	92	78	13	61	86	13	32	73	75	92	256	97	58	85	81	11	51
Bacteria	Proteobacteria	Betaproteobacteria	Burkholderiales	Comamonadaceae	Acidovorax	Acidovorax avenae	26	6	34	16	9	40	11	5	83	18	11	26	48	17	19	26	27	12	23	67	5	56
Bacteria	Proteobacteria	Betaproteobacteria	Burkholderiales	Comamonadaceae	Acidovorax	Acidovorax citrulli	160	48	149	82	70	166	72	29	372	114	108	150	216	106	140	208	178	76	164	310	29	423
Bacteria	Proteobacteria	Betaproteobacteria	Burkholderiales	Comamonadaceae	Acidovorax	Acidovorax delafieldii	13	10	36	28	7	42	7	11	99	12	16	27	28	24	20	27	18	17	43	85	5	52
Bacteria	Proteobacteria	Betaproteobacteria	Burkholderiales	Comamonadaceae	Acidovorax	Acidovorax ebreus	34	7	27	9	14	18	6	7	36	32	11	19	25	22	24	27	32	4	38	75	1	26
Bacteria	Proteobacteria	Betaproteobacteria	Burkholderiales	Comamonadaceae	Acidovorax	Acidovorax sp. JS42	149	82	198	111	129	179	81	37	378	113	85	100	187	112	164	147	143	88	189	271	32	243
Bacteria	Proteobacteria	Gammaproteobacteria	Pseudomonadales	Moraxellaceae	Acinetobacter	Acinetobacter baumannii	156	94	184	74	202	177	108	40	257	130	79	71	219	155	112	165	190	71	180	155	82	120
Bacteria	Proteobacteria	Gammaproteobacteria	Pseudomonadales	Moraxellaceae	Acinetobacter	Acinetobacter calcoaceticus	2	0	5	5	1	7	3	0	8	6	1	2	12	4	36	5	3	2	0	6	1	2
Bacteria	Proteobacteria	Gammaproteobacteria	Pseudomonadales	Moraxellaceae	Acinetobacter	Acinetobacter genomosp. 13TU	30	2	4	3	8	7	2	1	7	12	1	7	15	3	17	10	4	1	7	3	1	7
Bacteria	Proteobacteria	Gammaproteobacteria	Pseudomonadales	Moraxellaceae	Acinetobacter	Acinetobacter genomosp. 3	5	8	1	0	1	1	0	0	5	3	5	3	4	5	4	2	4	1	11	5	0	1
Bacteria	Proteobacteria	Gammaproteobacteria	Pseudomonadales	Moraxellaceae	Acinetobacter	Acinetobacter haemolyticus	9	4	2	6	5	8	3	0	91	7	2	2	13	8	3	2	5	2	13	5	1	8
Bacteria	Proteobacteria	Gammaproteobacteria	Pseudomonadales	Moraxellaceae	Acinetobacter	Acinetobacter johnsonii	7	8	11	8	3	7	12	1	13	10	3	9	25	9	9	6	15	3	24	8	1	10
Bacteria	Proteobacteria	Gammaproteobacteria	Pseudomonadales	Moraxellaceae	Acinetobacter	Acinetobacter junii	6	0	6	3	3	6	3	0	23	4	2	4	9	5	4	11	8	1	28	12	0	6
Bacteria	Proteobacteria	Gammaproteobacteria	Pseudomonadales	Moraxellaceae	Acinetobacter	Acinetobacter lwoffii	13	11	9	6	10	12	8	0	24	4	6	7	17	12	7	16	11	9	12	11	3	7
Bacteria	Proteobacteria	Gammaproteobacteria	Pseudomonadales	Moraxellaceae	Acinetobacter	Acinetobacter radioresistens	12	5	8	6	4	9	7	1	189	13	4	4	11	9	7	12	13	6	22	29	1	4
Bacteria	Proteobacteria	Gammaproteobacteria	Pseudomonadales	Moraxellaceae	Acinetobacter	Acinetobacter sp. ADP1	117	49	61	30	58	57	79	12	86	71	15	32	71	71	115	165	91	59	60	79	21	40
Bacteria	Proteobacteria	Gammaproteobacteria	Pseudomonadales	Moraxellaceae	Acinetobacter	Acinetobacter sp. ATCC 27244	14	2	3	2	5	2	2	1	13	11	1	2	18	4	9	29	7	2	5	6	0	6
Bacteria	Proteobacteria	Gammaproteobacteria	Pseudomonadales	Moraxellaceae	Acinetobacter	Acinetobacter sp. DR1	17	50	9	9	6	13	19	3	64	18	3	7	24	9	44	38	10	4	13	14	1	9
Bacteria	Proteobacteria	Gammaproteobacteria	Pseudomonadales	Moraxellaceae	Acinetobacter	Acinetobacter venetianus	1	0	0	0	0	0	0	0	0	0	0	0	0	0	0	0	0	0	0	0	2	1
Bacteria	Proteobacteria	Gammaproteobacteria	Pasteurellales	Pasteurellaceae	Actinobacillus	Actinobacillus minor	238	378	177	64	34	441	61	20	183	53	152	134	370	88	293	113	90	12	35	102	62	38
Bacteria	Proteobacteria	Gammaproteobacteria	Pasteurellales	Pasteurellaceae	Actinobacillus	Actinobacillus pleuropneumoniae	523	510	515	242	219	869	234	39	483	231	301	103	688	248	357	265	359	127	270	413	125	166
Bacteria	Proteobacteria	Gammaproteobacteria	Pasteurellales	Pasteurellaceae	Actinobacillus	Actinobacillus succinogenes	406	503	214	164	140	573	158	70	405	206	202	138	543	198	318	257	279	98	154	212	44	140
Bacteria	Actinobacteria	Actinobacteria (class)	Actinomycetales	Actinomycetaceae	Actinomyces	Actinomyces coleocanis	11	3	11	3	11	10	7	1	16	33	3	2	33	14	34	33	24	0	7	8	1	9
Bacteria	Actinobacteria	Actinobacteria (class)	Actinomycetales	Actinomycetaceae	Actinomyces	Actinomyces odontolyticus	56	90	24	10	13	21	78	6	49	48	7	16	41	36	99	118	53	6	42	51	4	8
Bacteria	Actinobacteria	Actinobacteria (class)	Actinomycetales	Actinomycetaceae	Actinomyces	Actinomyces sp. oral taxon 180	21	4	29	7	29	24	5	4	10	11	1	5	16	10	51	26	19	7	9	6	1	3
Bacteria	Actinobacteria	Actinobacteria (class)	Actinomycetales	Actinomycetaceae	Actinomyces	Actinomyces sp. oral taxon 848	32	29	3	18	3	3	14	3	29	33	1	8	25	19	36	69	37	4	13	30	1	15
Bacteria	Actinobacteria	Actinobacteria (class)	Actinomycetales	Actinomycetaceae	Actinomyces	Actinomyces urogenitalis	57	31	74	13	53	48	28	3	47	174	9	10	77	27	100	2565	31	8	55	80	3	24
Bacteria	Actinobacteria	Actinobacteria (class)	Actinomycetales	Actinomycetaceae	Actinomyces	Actinomyces viscosus	21	22	10	9	6	14	17	1	13	112	5	4	22	8	24	92	21	7	19	20	6	10
Bacteria	Actinobacteria	Actinobacteria (class)	Actinomycetales	Actinosynnemataceae	Actinosynnema	Actinosynnema mirum	72	19	34	24	46	52	77	8	39	65	19	30	77	68	147	144	77	15	44	88	13	30
Bacteria	Firmicutes	Bacilli	Lactobacillales	Aerococcaceae	Aerococcus	Aerococcus viridans	92	50	37	16	28	64	125	11	83	82	11	21	67	76	180	227	74	20	68	90	6	38
Bacteria	Actinobacteria	Actinobacteria (class)	Actinomycetales	Nocardioidaceae	Aeromicrobium	Aeromicrobium marinum	8	20	4	2	7	5	9	0	10	7	2	1	13	17	15	24	16	2	14	19	4	4
Bacteria	Proteobacteria	Gammaproteobacteria	Aeromonadales	Aeromonadaceae	Aeromonas	Aeromonas bestiarum	3	0	4	0	0	1	0	1	9	1	2	1	2	1	0	0	0	0	1	4	0	2
Bacteria	Proteobacteria	Gammaproteobacteria	Aeromonadales	Aeromonadaceae	Aeromonas	Aeromonas hydrophila	203	66	139	83	105	153	112	20	255	201	54	54	129	117	157	157	140	73	140	149	25	85
Bacteria	Proteobacteria	Gammaproteobacteria	Aeromonadales	Aeromonadaceae	Aeromonas	Aeromonas salmonicida	168	58	107	103	120	157	107	12	175	148	53	86	129	141	137	236	194	65	235	202	26	179
Bacteria	Proteobacteria	Alphaproteobacteria	Rhizobiales	Bradyrhizobiaceae	Afipia	Afipia sp. 1NLS2	18	17	6	10	5	3	4	1	9	2	2	3	19	5	25	12	10	6	8	16	0	1
Bacteria	Proteobacteria	Gammaproteobacteria	Pasteurellales	Pasteurellaceae	Aggregatibacter	Aggregatibacter actinomycetemcomitans	124	181	81	50	30	192	87	5	107	51	151	32	174	92	133	95	88	30	67	42	22	56
Bacteria	Proteobacteria	Gammaproteobacteria	Pasteurellales	Pasteurellaceae	Aggregatibacter	Aggregatibacter aphrophilus	95	129	53	28	12	186	61	10	92	44	104	43	124	86	95	116	114	53	31	48	24	25
Bacteria	Proteobacteria	Gammaproteobacteria	Pasteurellales	Pasteurellaceae	Aggregatibacter	Aggregatibacter segnis	23	29	6	11	2	67	2	4	25	8	32	6	39	9	30	12	9	0	6	9	7	7
Bacteria	Proteobacteria	Alphaproteobacteria	Rhizobiales	Rhizobiaceae	Agrobacterium	Agrobacterium rhizogenes	1	0	0	1	0	1	0	1	0	3	1	1	1	0	2	0	1	0	2	1	0	0
Bacteria	Proteobacteria	Alphaproteobacteria	Rhizobiales	Rhizobiaceae	Agrobacterium	Agrobacterium tumefaciens	179	55	93	60	122	119	131	20	207	176	76	43	116	141	201	411	128	65	116	183	29	80
Bacteria	Proteobacteria	Alphaproteobacteria	Rhizobiales	Rhizobiaceae	Agrobacterium	Agrobacterium vitis	43	35	15	20	25	53	18	6	40	75	14	26	73	48	51	139	51	13	67	76	12	31
Bacteria	Proteobacteria	Alphaproteobacteria	Rhodobacterales	Rhodobacteraceae	Ahrensia	Ahrensia sp. R2A130	8	3	14	3	12	5	2	0	18	15	2	5	9	5	8	4	6	1	11	16	1	16
Bacteria	Verrucomicrobia	Verrucomicrobiae	Verrucomicrobiales	Verrucomicrobiaceae	Akkermansia	Akkermansia muciniphila	721	535	83404	590	127028	80284	727	1738	6051	2884	1017	1047	4826	914	596	757	1104	34878	5716	523	96	441
Bacteria	Proteobacteria	Betaproteobacteria	Burkholderiales	Comamonadaceae	Albidiferax	Albidiferax ferrireducens	155	67	189	75	132	229	65	19	384	160	86	117	191	119	192	307	135	88	178	374	22	230
Bacteria	Proteobacteria	Gammaproteobacteria	Oceanospirillales	Alcanivoracaceae	Alcanivorax	Alcanivorax borkumensis	99	59	43	35	34	60	65	5	107	85	12	22	68	75	100	135	81	57	78	95	6	42
Bacteria	Proteobacteria	Gammaproteobacteria	Oceanospirillales	Alcanivoracaceae	Alcanivorax	Alcanivorax sp. DG881	12	19	10	9	12	13	12	0	41	17	5	7	17	12	21	28	25	4	23	18	0	11
Bacteria	Bacteroidetes	Cytophagia	Cytophagales	Cyclobacteriaceae	Algoriphagus	Algoriphagus sp. PR1	129	227	93	217	30	74	225	0	436	165	9	40	82	214	44	157	334	207	166	25	21	32
Bacteria	Proteobacteria	Betaproteobacteria	Burkholderiales	Comamonadaceae	Alicycliphilus	Alicycliphilus denitrificans	45	29	46	27	26	38	13	9	124	32	24	43	57	33	67	56	51	26	69	93	4	83
Bacteria	Firmicutes	Bacilli	Bacillales	Alicyclobacillaceae	Alicyclobacillus	Alicyclobacillus acidocaldarius	830	245	197	168	269	309	617	63	432	582	78	142	509	531	1124	2142	649	109	276	967	55	250
Bacteria	Proteobacteria	Gammaproteobacteria	Vibrionales	Vibrionaceae	Aliivibrio	Aliivibrio fischeri	108	189	76	86	102	118	138	60	184	164	60	57	119	153	152	301	130	95	115	167	26	72
Bacteria	Proteobacteria	Gammaproteobacteria	Vibrionales	Vibrionaceae	Aliivibrio	Aliivibrio salmonicida	107	15	33	18	39	21	33	6	75	32	6	13	41	27	117	108	28	15	35	75	10	40
Bacteria	Bacteroidetes	Bacteroidia	Bacteroidales	Rikenellaceae	Alistipes	Alistipes putredinis	40668	3746	1018	3056	1743	985	55132	279	23533	38903	699	1127	961	93036	1658	743	123620	83852	3485	448	651	439
Bacteria	Proteobacteria	Gammaproteobacteria	Chromatiales	Ectothiorhodospiraceae	Alkalilimnicola	Alkalilimnicola ehrlichii	133	48	149	58	201	210	108	9	177	102	35	53	98	174	99	201	153	101	189	155	14	85
Bacteria	Firmicutes	Clostridia	Clostridiales	Clostridiaceae	Alkaliphilus	Alkaliphilus metalliredigens	4050	1519	1416	763	1822	1957	2646	356	2435	3123	450	767	2963	2696	4605	9825	3143	768	1462	4587	371	1393
Bacteria	Firmicutes	Clostridia	Clostridiales	Clostridiaceae	Alkaliphilus	Alkaliphilus oremlandii	2708	1175	853	558	1153	1473	2136	401	1531	2069	449	771	2203	2105	3261	8544	2553	513	938	3454	400	1154
Bacteria	Proteobacteria	Gammaproteobacteria	Chromatiales	Chromatiaceae	Allochromatium	Allochromatium vinosum	89	51	54	30	57	51	85	10	115	88	23	52	78	63	71	120	86	59	97	81	9	69
Bacteria	Proteobacteria	Gammaproteobacteria	Alteromonadales	unclassified (derived from Alteromonadales)	unclassified (derived from Alteromonadales)	Alteromonadales bacterium TW-7	14	1	6	9	6	15	7	0	20	10	3	5	15	8	8	7	3	2	12	16	1	13
Bacteria	Proteobacteria	Gammaproteobacteria	Alteromonadales	Alteromonadaceae	Alteromonas	Alteromonas macleodii	52	43	47	38	69	73	61	5	162	57	9	27	59	46	58	134	56	42	100	70	8	25
Bacteria	Synergistetes	Synergistia	Synergistales	Synergistaceae	Aminobacterium	Aminobacterium colombiense	463	165	125	103	169	204	171	30	332	495	76	113	282	238	357	745	321	64	183	389	51	165
Bacteria	Synergistetes	Synergistia	Synergistales	Synergistaceae	Aminomonas	Aminomonas paucivorans	353	22	39	10	46	40	64	4	71	158	11	34	72	56	105	284	57	16	55	96	10	40
Bacteria	Firmicutes	Clostridia	Thermoanaerobacterales	Thermoanaerobacteraceae	Ammonifex	Ammonifex degensii	466	162	133	87	217	197	274	54	269	297	48	74	302	276	1011	966	344	100	215	429	46	154
Bacteria	Actinobacteria	Actinobacteria (class)	Actinomycetales	Pseudonocardiaceae	Amycolatopsis	Amycolatopsis benzoatilytica	0	0	0	0	0	0	0	0	1	0	0	0	15	0	0	0	0	0	0	0	0	0
Bacteria	Actinobacteria	Actinobacteria (class)	Actinomycetales	Pseudonocardiaceae	Amycolatopsis	Amycolatopsis mediterranei	66	34	23	11	29	37	39	8	135	56	8	21	50	80	67	103	93	55	22	74	11	15
Bacteria	Cyanobacteria	unclassified (derived from Cyanobacteria)	Nostocales	Nostocaceae	Anabaena	Anabaena azollae	60	30	15	16	27	16	22	2	19	19	2	5	29	26	57	74	39	9	14	51	4	19
Bacteria	Cyanobacteria	unclassified (derived from Cyanobacteria)	Nostocales	Nostocaceae	Anabaena	Anabaena variabilis	156	67	153	51	164	142	81	129	150	134	39	46	79	121	173	181	122	70	152	163	22	66
Bacteria	Synergistetes	Synergistia	Synergistales	Synergistaceae	Anaerobaculum	Anaerobaculum hydrogeniformans	149	28	28	40	80	75	85	15	97	109	13	23	54	49	88	205	77	10	81	94	5	56
Bacteria	Firmicutes	Clostridia	Clostridiales	Clostridiales Family XI. Incertae Sedis	Anaerococcus	Anaerococcus hydrogenalis	69	43	31	25	35	47	85	7	68	83	8	12	64	53	72	217	64	10	23	98	9	32
Bacteria	Firmicutes	Clostridia	Clostridiales	Clostridiales Family XI. Incertae Sedis	Anaerococcus	Anaerococcus lactolyticus	116	139	105	43	67	86	160	19	141	145	16	26	96	119	100	263	103	31	76	187	19	54
Bacteria	Firmicutes	Clostridia	Clostridiales	Clostridiales Family XI. Incertae Sedis	Anaerococcus	Anaerococcus prevotii	813	463	343	204	447	394	696	75	612	910	125	171	731	630	1062	2127	730	137	386	1015	71	309
Bacteria	Firmicutes	Clostridia	Clostridiales	Clostridiales Family XI. Incertae Sedis	Anaerococcus	Anaerococcus tetradius	78	65	34	28	47	51	139	8	117	112	11	15	87	71	88	201	57	12	88	96	4	27
Bacteria	Firmicutes	Clostridia	Clostridiales	Clostridiales Family XI. Incertae Sedis	Anaerococcus	Anaerococcus vaginalis	87	94	44	25	36	55	108	2	96	193	15	32	101	82	99	286	96	13	71	136	6	50
Bacteria	Firmicutes	Clostridia	Clostridiales	Eubacteriaceae	Anaerofustis	Anaerofustis stercorihominis	1034	412	304	197	330	436	883	241	631	678	133	209	713	575	1298	2553	637	101	315	1185	92	326
Bacteria	Proteobacteria	Deltaproteobacteria	Myxococcales	Myxococcaceae	Anaeromyxobacter	Anaeromyxobacter dehalogenans	494	128	271	151	396	265	288	22	286	339	61	86	241	338	467	662	405	223	496	331	43	161
Bacteria	Proteobacteria	Deltaproteobacteria	Myxococcales	Myxococcaceae	Anaeromyxobacter	Anaeromyxobacter sp. Fw109-5	396	176	329	111	417	325	226	55	279	282	42	54	201	299	351	435	483	254	370	232	33	122
Bacteria	Proteobacteria	Deltaproteobacteria	Myxococcales	Myxococcaceae	Anaeromyxobacter	Anaeromyxobacter sp. K	44	16	34	20	31	23	43	7	55	56	7	15	50	41	38	47	39	26	66	52	7	32
Bacteria	Firmicutes	Clostridia	Clostridiales	Lachnospiraceae	Anaerostipes	Anaerostipes caccae	1425	447	579	270	511	743	921	107	824	1090	235	258	1009	860	1828	3063	1057	187	437	1901	132	417
Bacteria	Firmicutes	Clostridia	Clostridiales	Ruminococcaceae	Anaerotruncus	Anaerotruncus colihominis	19010	2593	4119	1610	13710	21477	8723	918	3885	13600	1034	4333	8696	6915	16966	22647	8172	24860	2309	11234	6326	8092
Bacteria	Proteobacteria	Alphaproteobacteria	Rickettsiales	Anaplasmataceae	Anaplasma	Anaplasma centrale	2	0	0	0	3	0	1	0	0	1	0	0	0	0	3	1	2	1	4	1	0	0
Bacteria	Proteobacteria	Alphaproteobacteria	Rickettsiales	Anaplasmataceae	Anaplasma	Anaplasma marginale	8	5	12	6	20	10	4	0	22	13	3	2	7	7	12	41	11	4	43	8	0	2
Bacteria	Firmicutes	Bacilli	Bacillales	Bacillaceae	Anoxybacillus	Anoxybacillus flavithermus	598	494	220	104	340	230	946	36	383	340	65	86	313	388	686	1071	391	74	220	546	40	136
Bacteria	Aquificae	Aquificae (class)	Aquificales	Aquificaceae	Aquifex	Aquifex aeolicus	256	110	161	66	210	171	210	13	195	189	24	30	165	177	247	269	241	91	258	211	16	64
Bacteria	Actinobacteria	Actinobacteria (class)	Actinomycetales	Actinomycetaceae	Arcanobacterium	Arcanobacterium haemolyticum	466	111	103	91	184	145	283	26	261	327	40	40	418	439	261	1345	586	247	130	451	20	197
Bacteria	Actinobacteria	Actinobacteria (class)	Actinomycetales	Actinomycetaceae	Arcanobacterium	Arcanobacterium pyogenes	0	0	0	0	0	0	0	0	0	0	0	0	0	0	1	0	0	0	0	0	0	0
Bacteria	Proteobacteria	Epsilonproteobacteria	Campylobacterales	Campylobacteraceae	Arcobacter	Arcobacter butzleri	125	65	74	47	76	64	147	14	129	98	36	21	123	149	174	238	158	125	117	118	16	51
Bacteria	Proteobacteria	Epsilonproteobacteria	Campylobacterales	Campylobacteraceae	Arcobacter	Arcobacter nitrofigilis	68	18	29	30	35	60	88	102	75	48	28	27	49	69	84	94	64	42	68	79	17	56
Bacteria	Proteobacteria	Betaproteobacteria	Rhodocyclales	Rhodocyclaceae	Aromatoleum	Aromatoleum aromaticum	188	59	213	108	147	220	124	62	416	306	111	106	215	187	242	193	242	134	257	271	25	217
Bacteria	Actinobacteria	Actinobacteria (class)	Actinomycetales	Micrococcaceae	Arthrobacter	Arthrobacter arilaitensis	69	14	28	12	15	18	62	6	30	27	11	16	94	77	146	115	107	23	20	32	3	42
Bacteria	Actinobacteria	Actinobacteria (class)	Actinomycetales	Micrococcaceae	Arthrobacter	Arthrobacter aurescens	276	46	113	68	126	109	117	10	92	60	18	55	347	349	797	586	450	33	72	110	10	67
Bacteria	Actinobacteria	Actinobacteria (class)	Actinomycetales	Micrococcaceae	Arthrobacter	Arthrobacter chlorophenolicus	85	24	35	15	28	36	55	5	76	46	14	17	112	103	173	249	119	15	45	37	2	23
Bacteria	Actinobacteria	Actinobacteria (class)	Actinomycetales	Micrococcaceae	Arthrobacter	Arthrobacter nitroguajacolicus	0	31	3	0	0	0	0	0	0	1	3	0	0	0	0	0	0	0	0	2	0	27
Bacteria	Actinobacteria	Actinobacteria (class)	Actinomycetales	Micrococcaceae	Arthrobacter	Arthrobacter sp. AK-1	0	0	0	0	0	0	0	0	0	0	0	0	0	2	2	1	0	0	0	0	0	0
Bacteria	Actinobacteria	Actinobacteria (class)	Actinomycetales	Micrococcaceae	Arthrobacter	Arthrobacter sp. FB24	265	52	124	37	121	108	149	20	100	74	27	75	383	352	849	535	436	42	80	154	10	69
Bacteria	Cyanobacteria	unclassified (derived from Cyanobacteria)	Oscillatoriales	unclassified (derived from Oscillatoriales)	Arthrospira	Arthrospira maxima	49	49	14	8	12	10	29	1	30	23	1	10	14	18	105	43	29	4	33	45	3	10
Bacteria	Cyanobacteria	unclassified (derived from Cyanobacteria)	Oscillatoriales	unclassified (derived from Oscillatoriales)	Arthrospira	Arthrospira platensis	35	26	4	8	16	5	13	1	13	6	1	2	11	10	84	76	14	5	23	19	2	2
Bacteria	Tenericutes	Mollicutes	Acholeplasmatales	Acholeplasmataceae	Candidatus Phytoplasma	Aster yellows witches'-broom phytoplasma	12	65	7	1	9	10	100	0	32	14	0	3	12	8	13	31	14	2	10	15	1	5
Bacteria	Proteobacteria	Alphaproteobacteria	Caulobacterales	Caulobacteraceae	Asticcacaulis	Asticcacaulis excentricus	50	38	43	66	41	64	31	86	48	69	48	81	73	71	71	123	73	42	49	75	89	70
Bacteria	Actinobacteria	Actinobacteria (class)	Coriobacteriales	Coriobacteriaceae	Atopobium	Atopobium parvulum	3600	827	998	460	838	1048	3543	442	1182	2359	253	433	2259	1714	2874	7119	2020	240	731	2797	152	2594
Bacteria	Actinobacteria	Actinobacteria (class)	Coriobacteriales	Coriobacteriaceae	Atopobium	Atopobium rimae	1223	157	141	102	97	161	358	136	274	641	34	75	223	275	358	1150	344	31	140	374	22	96
Bacteria	Actinobacteria	Actinobacteria (class)	Coriobacteriales	Coriobacteriaceae	Atopobium	Atopobium vaginae	681	92	80	61	70	87	275	60	235	616	20	33	184	139	243	837	145	11	164	285	15	75
Bacteria	Proteobacteria	Alphaproteobacteria	Rhizobiales	Aurantimonadaceae	Aurantimonas	Aurantimonas manganoxydans	36	41	20	14	17	21	42	3	51	45	9	7	60	65	74	136	67	35	34	65	2	20
Bacteria	Proteobacteria	Gammaproteobacteria	Pasteurellales	Pasteurellaceae	Avibacterium	Avibacterium paragallinarum	0	1	0	0	1	0	0	0	1	0	0	0	2	0	1	0	0	0	0	1	0	0
Bacteria	Proteobacteria	Betaproteobacteria	Rhodocyclales	Rhodocyclaceae	Azoarcus	Azoarcus sp. BH72	172	79	237	103	154	234	94	24	447	133	100	123	207	152	193	205	201	120	182	296	19	269
Bacteria	Proteobacteria	Alphaproteobacteria	Rhizobiales	Xanthobacteraceae	Azorhizobium	Azorhizobium caulinodans	128	26	48	29	55	54	66	8	68	79	23	24	84	62	121	113	85	41	126	71	10	38
Bacteria	Proteobacteria	Alphaproteobacteria	Rhodospirillales	Rhodospirillaceae	Azospirillum	Azospirillum sp. B510	125	33	76	40	43	61	76	6	90	95	21	39	86	98	95	149	81	58	54	110	14	37
Bacteria	Proteobacteria	Gammaproteobacteria	Pseudomonadales	Pseudomonadaceae	Azotobacter	Azotobacter vinelandii	127	46	53	43	65	66	55	9	145	61	28	42	133	59	80	164	95	38	71	101	18	42
Bacteria	Firmicutes	Bacilli	Bacillales	Bacillaceae	Bacillus	Bacillus amyloliquefaciens	580	273	246	118	305	302	610	79	373	370	77	95	399	308	637	1003	344	124	165	499	52	212
Bacteria	Firmicutes	Bacilli	Bacillales	Bacillaceae	Bacillus	Bacillus anthracis	200	125	87	29	91	101	294	87	147	159	34	37	126	122	263	625	119	41	91	236	16	70
Bacteria	Firmicutes	Bacilli	Bacillales	Bacillaceae	Bacillus	Bacillus atrophaeus	141	68	44	18	49	54	155	8	65	75	6	10	70	68	145	231	98	17	42	133	7	33
Bacteria	Firmicutes	Bacilli	Bacillales	Bacillaceae	Bacillus	Bacillus cellulosilyticus	445	344	131	69	133	137	756	15	280	312	36	92	271	224	535	1081	256	37	124	434	36	140
Bacteria	Firmicutes	Bacilli	Bacillales	Bacillaceae	Bacillus	Bacillus cereus	1591	900	564	296	870	748	1531	261	1177	1214	219	468	1074	855	2032	2746	913	273	698	1526	216	465
Bacteria	Firmicutes	Bacilli	Bacillales	Bacillaceae	Bacillus	Bacillus clausii	908	463	350	154	475	475	820	51	542	620	78	188	691	548	1121	2566	622	212	336	906	83	298
Bacteria	Firmicutes	Bacilli	Bacillales	Bacillaceae	Bacillus	Bacillus coagulans	180	210	76	43	71	76	452	7	199	131	17	15	123	95	193	319	108	57	79	237	6	52
Bacteria	Firmicutes	Bacilli	Bacillales	Bacillaceae	Bacillus	Bacillus coahuilensis	53	76	19	61	22	18	131	4	58	69	10	5	39	42	76	101	47	1	21	42	3	12
Bacteria	Firmicutes	Bacilli	Bacillales	Bacillaceae	Bacillus	Bacillus cytotoxicus	538	312	200	178	239	245	521	29	429	300	121	105	334	291	519	1120	313	113	171	475	51	124
Bacteria	Firmicutes	Bacilli	Bacillales	Bacillaceae	Bacillus	Bacillus halodurans	1104	635	472	218	525	537	1184	55	657	737	100	191	843	719	1483	2943	882	210	355	1263	112	317
Bacteria	Firmicutes	Bacilli	Bacillales	Bacillaceae	Bacillus	Bacillus licheniformis	908	491	289	141	352	338	964	62	510	590	68	115	514	467	1099	2059	595	221	345	870	85	250
Bacteria	Firmicutes	Bacilli	Bacillales	Bacillaceae	Bacillus	Bacillus megaterium	399	192	113	85	145	217	427	24	323	287	51	113	369	266	524	749	278	87	122	487	39	110
Bacteria	Firmicutes	Bacilli	Bacillales	Bacillaceae	Bacillus	Bacillus methanolicus	1	0	3	0	1	2	3	0	3	1	2	0	0	2	0	1	5	1	3	1	0	0
Bacteria	Firmicutes	Bacilli	Bacillales	Bacillaceae	Bacillus	Bacillus mycoides	105	27	19	20	19	30	61	6	121	50	12	16	36	61	103	156	40	7	33	82	4	10
Bacteria	Firmicutes	Bacilli	Bacillales	Bacillaceae	Bacillus	Bacillus pseudofirmus	258	164	114	54	124	139	361	41	244	228	23	51	201	189	297	677	219	67	143	355	39	116
Bacteria	Firmicutes	Bacilli	Bacillales	Bacillaceae	Bacillus	Bacillus pseudomycoides	37	16	10	2	14	18	60	4	24	14	5	4	27	28	28	90	23	7	9	32	2	10
Bacteria	Firmicutes	Bacilli	Bacillales	Bacillaceae	Bacillus	Bacillus pumilus	597	318	198	103	286	315	642	35	362	438	57	95	505	381	470	980	425	109	229	546	54	154
Bacteria	Firmicutes	Bacilli	Bacillales	Bacillaceae	Bacillus	Bacillus selenitireducens	323	155	124	70	206	157	365	57	291	260	43	71	246	190	354	576	216	57	111	340	35	111
Bacteria	Firmicutes	Bacilli	Bacillales	Bacillaceae	Bacillus	Bacillus sp. B-3	0	0	0	0	0	0	0	0	0	0	0	0	0	0	0	1	0	0	0	0	0	0
Bacteria	Firmicutes	Bacilli	Bacillales	Bacillaceae	Bacillus	Bacillus sp. B14905	512	159	169	86	201	221	411	32	264	358	60	101	358	335	508	1027	456	116	181	467	56	161
Bacteria	Firmicutes	Bacilli	Bacillales	Bacillaceae	Bacillus	Bacillus sp. BS-02	1	0	0	0	0	2	0	0	0	1	0	0	0	0	1	2	0	0	0	6	0	0
Bacteria	Firmicutes	Bacilli	Bacillales	Bacillaceae	Bacillus	Bacillus sp. NRRL B-14911	340	194	122	69	146	210	497	18	275	357	30	74	249	281	470	1145	348	80	142	447	50	111
Bacteria	Firmicutes	Bacilli	Bacillales	Bacillaceae	Bacillus	Bacillus sp. SG-1	112	97	35	18	31	33	247	9	84	56	9	14	46	61	128	183	74	10	45	111	6	24
Bacteria	Firmicutes	Bacilli	Bacillales	Bacillaceae	Bacillus	Bacillus sp. m3-13	69	58	19	24	21	26	136	3	91	87	6	7	50	41	79	209	48	8	30	72	1	24
Bacteria	Firmicutes	Bacilli	Bacillales	Bacillaceae	Bacillus	Bacillus subtilis	864	716	398	223	517	558	1155	133	759	724	91	149	666	653	1396	2026	740	313	501	977	94	307
Bacteria	Firmicutes	Bacilli	Bacillales	Bacillaceae	Bacillus	Bacillus thuringiensis	530	448	217	114	292	308	758	116	407	432	76	103	344	336	646	1029	333	83	250	541	61	168
Bacteria	Firmicutes	Bacilli	Bacillales	Alicyclobacillaceae	unclassified (derived from Alicyclobacillaceae)	Bacillus tusciae	432	148	166	87	215	215	349	59	252	338	47	74	306	331	436	1321	425	116	210	542	40	181
Bacteria	Firmicutes	Bacilli	Bacillales	Bacillaceae	Bacillus	Bacillus weihenstephanensis	154	137	64	49	90	119	159	99	116	179	48	35	158	104	262	321	112	30	68	142	55	75
Bacteria	Bacteroidetes	Bacteroidia	Bacteroidales	Bacteroidaceae	Bacteroides	Bacteroides caccae	907	3639	965	2738	2987	2873	2145	4036	1315	921	2254	2979	4832	3301	2005	141	3641	1593	1093	707	1363	1423
Bacteria	Bacteroidetes	Bacteroidia	Bacteroidales	Bacteroidaceae	Bacteroides	Bacteroides capillosus	42848	12378	12654	6121	14419	28129	14578	2675	20402	23356	6072	10796	23597	40751	34194	77346	48808	4507	12180	38286	4992	14926
Bacteria	Bacteroidetes	Bacteroidia	Bacteroidales	Bacteroidaceae	Bacteroides	Bacteroides cellulosilyticus	1582	2882	2426	2314	515	3702	2984	2112	2041	1743	1213	4168	14561	6585	1298	466	7232	2962	1115	2555	1172	3477
Bacteria	Bacteroidetes	Bacteroidia	Bacteroidales	Bacteroidaceae	Bacteroides	Bacteroides coprocola	1796	4544	2555	4658	443	3991	3796	2025	3060	1702	1722	3981	17047	4997	1081	360	5646	2300	2117	869	2838	4159
Bacteria	Bacteroidetes	Bacteroidia	Bacteroidales	Bacteroidaceae	Bacteroides	Bacteroides coprophilus	2310	6550	3180	4086	992	2069	4587	806	3254	3109	2023	6210	9060	6234	863	1698	7312	3023	2170	1020	2335	2925
Bacteria	Bacteroidetes	Bacteroidia	Bacteroidales	Bacteroidaceae	Bacteroides	Bacteroides dorei	2860	6606	8513	17620	10538	40921	7863	95247	14335	12413	39561	57091	28369	23209	1561	3821	25415	8287	3326	2873	25932	33364
Bacteria	Bacteroidetes	Bacteroidia	Bacteroidales	Bacteroidaceae	Bacteroides	Bacteroides eggerthii	1102	1969	2568	1926	674	4649	2479	1574	1766	1590	1430	5474	17485	6710	515	627	7463	1977	1141	2730	2336	4841
Bacteria	Bacteroidetes	Bacteroidia	Bacteroidales	Bacteroidaceae	Bacteroides	Bacteroides finegoldii	1270	2499	2558	1709	981	2309	3498	1265	1621	1376	2011	1970	6360	4452	423	280	5137	2128	958	1106	1438	2563
Bacteria	Bacteroidetes	Bacteroidia	Bacteroidales	Bacteroidaceae	Bacteroides	Bacteroides fragilis	11464	26912	24979	22953	13552	48369	31488	39691	17939	21171	51473	52919	95472	56973	7801	7747	64513	23697	9331	30866	28841	62722
Bacteria	Bacteroidetes	Bacteroidia	Bacteroidales	Bacteroidaceae	Bacteroides	Bacteroides intestinalis	1767	3819	3478	3111	1794	6445	4190	3516	2018	1830	3127	3890	15503	7672	557	305	8868	3183	2081	3578	1899	7605
Bacteria	Bacteroidetes	Bacteroidia	Bacteroidales	Bacteroidaceae	Bacteroides	Bacteroides ovatus	1768	6188	2960	2460	883	3419	3549	3182	4945	2475	5820	3606	8737	6700	739	487	7766	4212	1729	1993	1586	12080
Bacteria	Bacteroidetes	Bacteroidia	Bacteroidales	Bacteroidaceae	Bacteroides	Bacteroides pectinophilus	1555	514	1127	263	543	729	951	103	963	1833	303	177	988	893	1677	3257	1065	127	445	2183	80	392
Bacteria	Bacteroidetes	Bacteroidia	Bacteroidales	Bacteroidaceae	Bacteroides	Bacteroides plebeius	1971	8236	3223	5411	916	3312	4031	1907	3675	1805	1880	14977	46953	15666	846	386	16912	2135	4391	589	2401	3735
Bacteria	Bacteroidetes	Bacteroidia	Bacteroidales	Bacteroidaceae	Bacteroides	Bacteroides sp. 1_1_14	382	751	530	564	768	1639	858	1094	406	681	1592	6577	11728	1344	1323	284	1522	1131	486	1898	438	3265
Bacteria	Bacteroidetes	Bacteroidia	Bacteroidales	Bacteroidaceae	Bacteroides	Bacteroides sp. 1_1_6	5517	17908	12549	12008	6992	20122	13602	13568	10686	8779	18903	49263	99307	25569	9049	2352	29497	12340	4688	21055	17408	41278
Bacteria	Bacteroidetes	Bacteroidia	Bacteroidales	Bacteroidaceae	Bacteroides	Bacteroides sp. 20_3	4746	3365	10757	3747	2032	4681	13625	2152	5171	9958	15665	7012	11367	11798	1122	1257	13643	7683	2380	2740	4109	4618
Bacteria	Bacteroidetes	Bacteroidia	Bacteroidales	Bacteroidaceae	Bacteroides	Bacteroides sp. 2_1_16	2339	5620	4510	5074	2996	10266	5160	6076	3526	2992	13146	12221	20085	10157	2264	884	11316	4265	2346	7277	4934	14549
Bacteria	Bacteroidetes	Bacteroidia	Bacteroidales	Bacteroidaceae	Bacteroides	Bacteroides sp. 2_1_22	94	104	142	90	24	112	285	225	125	220	308	314	619	488	15	26	543	331	49	76	164	196
Bacteria	Bacteroidetes	Bacteroidia	Bacteroidales	Bacteroidaceae	Bacteroides	Bacteroides sp. 2_1_33B	494	772	1477	803	783	1031	1236	226	718	798	1250	438	2554	1055	327	27	1247	799	743	507	1554	776
Bacteria	Bacteroidetes	Bacteroidia	Bacteroidales	Bacteroidaceae	Bacteroides	Bacteroides sp. 2_1_7	2564	2687	5156	2086	1686	3133	7412	2055	2259	5294	9866	1506	5715	5402	528	298	6155	3929	1530	1358	2162	4215
Bacteria	Bacteroidetes	Bacteroidia	Bacteroidales	Bacteroidaceae	Bacteroides	Bacteroides sp. 2_2_4	2087	2743	2904	3233	3558	7466	4490	7098	2621	3666	6818	5999	12303	8628	978	1682	10276	4764	1402	2044	2887	6626
Bacteria	Bacteroidetes	Bacteroidia	Bacteroidales	Bacteroidaceae	Bacteroides	Bacteroides sp. 3_1_19	1714	1182	3947	1227	1029	1869	5583	857	1615	3768	6819	1213	4579	3530	301	103	3888	2267	960	1344	1885	2458
Bacteria	Bacteroidetes	Bacteroidia	Bacteroidales	Bacteroidaceae	Bacteroides	Bacteroides sp. 3_1_23	331	415	463	465	374	1073	632	1221	320	532	1329	744	1741	1130	79	89	1140	738	329	225	313	953
Bacteria	Bacteroidetes	Bacteroidia	Bacteroidales	Bacteroidaceae	Bacteroides	Bacteroides sp. 3_1_33FAA	490	1327	2558	5923	6093	14300	2607	20953	3632	2020	10854	10836	14197	5973	2878	853	6479	1912	2870	1667	7720	12520
Bacteria	Bacteroidetes	Bacteroidia	Bacteroidales	Bacteroidaceae	Bacteroides	Bacteroides sp. 3_2_5	569	2118	1453	1273	511	3112	1625	1736	974	895	5787	2730	5185	2408	447	194	2509	1276	557	1235	961	3203
Bacteria	Bacteroidetes	Bacteroidia	Bacteroidales	Bacteroidaceae	Bacteroides	Bacteroides sp. 4_3_47FAA	6737	12243	17738	39374	20605	87111	17659	224627	30624	28067	98781	134196	58463	53660	3159	7314	59635	18099	8721	7678	63308	98293
Bacteria	Bacteroidetes	Bacteroidia	Bacteroidales	Bacteroidaceae	Bacteroides	Bacteroides sp. 9_1_42FAA	1636	1838	4061	4881	4473	12264	5021	22973	3712	6588	11818	18621	9582	11006	1269	3358	12988	5409	1902	1846	8455	9328
Bacteria	Bacteroidetes	Bacteroidia	Bacteroidales	Bacteroidaceae	Bacteroides	Bacteroides sp. D1	279	248	282	253	166	395	588	467	735	555	847	919	922	1107	145	75	1422	652	138	578	483	1003
Bacteria	Bacteroidetes	Bacteroidia	Bacteroidales	Bacteroidaceae	Bacteroides	Bacteroides sp. D2	1956	2496	1363	1391	701	1477	2741	998	1974	1726	2007	3843	6016	5113	847	279	5963	3332	916	1431	968	3739
Bacteria	Bacteroidetes	Bacteroidia	Bacteroidales	Bacteroidaceae	Bacteroides	Bacteroides sp. D20	1099	2098	2693	2271	2962	6790	3043	3347	1921	2157	4415	30951	23313	21400	4007	312	23582	2964	1087	36845	11166	52778
Bacteria	Bacteroidetes	Bacteroidia	Bacteroidales	Bacteroidaceae	Bacteroides	Bacteroides sp. D22	806	2226	1259	1363	883	3007	1922	2780	1357	1093	3812	3050	10281	3282	1597	355	3240	2149	1146	1641	2164	4180
Bacteria	Bacteroidetes	Bacteroidia	Bacteroidales	Bacteroidaceae	Bacteroides	Bacteroides stercoris	1355	3008	4254	3295	4988	13487	4045	3440	2865	2076	3596	5026	37556	9973	1274	582	9648	3113	1827	4086	7184	5753
Bacteria	Bacteroidetes	Bacteroidia	Bacteroidales	Bacteroidaceae	Bacteroides	Bacteroides thetaiotaomicron	6279	15086	11606	10333	6152	15715	13825	14159	8588	8628	16055	53097	89826	26326	10058	2286	30025	12697	4556	22983	9081	37144
Bacteria	Bacteroidetes	Bacteroidia	Bacteroidales	Bacteroidaceae	Bacteroides	Bacteroides uniformis	1446	2514	3999	2324	3355	8784	3752	735	3301	2175	3186	52380	37346	30904	5864	582	32321	3901	1660	55057	16701	92185
Bacteria	Bacteroidetes	Bacteroidia	Bacteroidales	Bacteroidaceae	Bacteroides	Bacteroides vulgatus	11503	23187	37664	81472	45606	185633	33215	469783	57499	60743	211267	281691	112885	108494	7471	17622	123274	36724	16226	13652	134091	188703
Bacteria	Bacteroidetes	Bacteroidia	Bacteroidales	Bacteroidaceae	Bacteroides	Bacteroides xylanisolvens	858	2656	1421	938	272	1009	1928	306	1213	1183	2663	1643	4032	3114	313	288	3560	2337	466	714	341	3312
Bacteria	Bacteroidetes	unclassified (derived from Bacteroidetes)	unclassified (derived from Bacteroidetes)	unclassified (derived from Bacteroidetes)	unclassified (derived from Bacteroidetes)	Bacteroidetes oral taxon 274	420	771	284	759	107	293	582	66	1261	411	140	66	213	691	165	285	759	522	696	155	29	125
Bacteria	Proteobacteria	Alphaproteobacteria	Rhizobiales	Bartonellaceae	Bartonella	Bartonella bacilliformis	17	22	17	4	8	16	33	1	15	15	5	7	14	12	24	30	19	5	18	31	1	8
Bacteria	Proteobacteria	Alphaproteobacteria	Rhizobiales	Bartonellaceae	Bartonella	Bartonella grahamii	7	15	5	6	9	11	5	1	27	16	2	5	13	18	10	8	6	2	5	16	0	5
Bacteria	Proteobacteria	Alphaproteobacteria	Rhizobiales	Bartonellaceae	Bartonella	Bartonella henselae	28	15	21	9	29	20	27	3	28	42	6	6	21	16	26	28	16	24	258	31	96	7
Bacteria	Proteobacteria	Alphaproteobacteria	Rhizobiales	Bartonellaceae	Bartonella	Bartonella quintana	8	5	16	17	9	5	14	3	24	22	1	4	10	36	13	18	11	11	16	8	1	2
Bacteria	Proteobacteria	Alphaproteobacteria	Rhizobiales	Bartonellaceae	Bartonella	Bartonella tribocorum	35	7	11	29	24	17	9	0	18	32	7	9	5	7	12	3	8	5	5	32	6	5
Bacteria	Proteobacteria	Deltaproteobacteria	Bdellovibrionales	Bdellovibrionaceae	Bdellovibrio	Bdellovibrio bacteriovorus	177	61	158	51	189	149	119	7	189	131	47	44	138	122	200	370	146	96	225	114	6	80
Bacteria	Proteobacteria	Gammaproteobacteria	Thiotrichales	Thiotrichaceae	Beggiatoa	Beggiatoa sp. PS	20	8	9	11	5	6	17	0	8	16	7	3	17	16	6	13	8	2	43	15	5	4
Bacteria	Proteobacteria	Gammaproteobacteria	Thiotrichales	Thiotrichaceae	Beggiatoa	Beggiatoa sp. SS	1	2	1	0	0	1	6	0	2	0	0	0	1	0	1	0	2	1	1	4	0	5
Bacteria	Proteobacteria	Alphaproteobacteria	Rhizobiales	Beijerinckiaceae	Beijerinckia	Beijerinckia indica	40	9	36	10	10	27	13	4	29	22	9	10	30	18	24	39	30	10	22	33	5	8
Bacteria	Proteobacteria	Gammaproteobacteria	Oceanospirillales	Oceanospirillaceae	Bermanella	Bermanella marisrubri	3	6	7	28	5	11	5	1	53	16	6	6	16	5	9	18	14	6	61	22	0	15
Bacteria	Actinobacteria	Actinobacteria (class)	Actinomycetales	Beutenbergiaceae	Beutenbergia	Beutenbergia cavernae	162	36	48	67	50	44	140	10	164	154	18	40	84	198	171	429	198	82	53	115	7	71
Bacteria	Proteobacteria	Gammaproteobacteria	Pasteurellales	Pasteurellaceae	Bibersteinia	Bibersteinia trehalosi	0	0	18	0	13	13	0	0	1	2	0	0	1	0	0	0	1	3	0	0	0	0
Bacteria	Actinobacteria	Actinobacteria (class)	Bifidobacteriales	Bifidobacteriaceae	Bifidobacterium	Bifidobacterium adolescentis	1042	305	335	183	417	346	687	79	386	637	90	150	784	436	1110	1692	539	104	225	816	45	409
Bacteria	Actinobacteria	Actinobacteria (class)	Bifidobacteriales	Bifidobacteriaceae	Bifidobacterium	Bifidobacterium angulatum	51	127	20	18	11	22	26	4	45	43	12	7	38	36	38	75	43	5	14	52	0	11
Bacteria	Actinobacteria	Actinobacteria (class)	Bifidobacteriales	Bifidobacteriaceae	Bifidobacterium	Bifidobacterium animalis	413	134	217	78	165	200	387	35	297	546	64	98	310	393	482	1072	460	86	180	502	30	180
Bacteria	Actinobacteria	Actinobacteria (class)	Bifidobacteriales	Bifidobacteriaceae	Bifidobacterium	Bifidobacterium bifidum	307	165	125	74	191	175	294	30	162	263	47	70	259	222	455	748	264	58	102	426	17	189
Bacteria	Actinobacteria	Actinobacteria (class)	Bifidobacteriales	Bifidobacteriaceae	Bifidobacterium	Bifidobacterium breve	71	23	31	10	21	15	36	4	25	36	15	6	31	23	51	113	26	7	14	72	2	15
Bacteria	Actinobacteria	Actinobacteria (class)	Bifidobacteriales	Bifidobacteriaceae	Bifidobacterium	Bifidobacterium catenulatum	44	17	27	11	30	32	25	4	36	37	4	6	20	20	27	96	28	10	17	39	0	20
Bacteria	Actinobacteria	Actinobacteria (class)	Bifidobacteriales	Bifidobacteriaceae	Bifidobacterium	Bifidobacterium dentium	409	162	164	88	242	188	307	36	221	390	57	86	359	253	522	809	292	48	101	399	32	221
Bacteria	Actinobacteria	Actinobacteria (class)	Bifidobacteriales	Bifidobacteriaceae	Bifidobacterium	Bifidobacterium gallicum	50	20	26	10	18	11	40	2	46	38	6	9	36	33	90	129	40	2	26	90	8	18
Bacteria	Actinobacteria	Actinobacteria (class)	Bifidobacteriales	Bifidobacteriaceae	Bifidobacterium	Bifidobacterium longum	2013	892	741	347	844	808	1537	88	1021	1444	255	300	1252	1007	2333	3261	1124	221	517	1809	113	753
Bacteria	Actinobacteria	Actinobacteria (class)	Bifidobacteriales	Bifidobacteriaceae	Bifidobacterium	Bifidobacterium pseudocatenulatum	82	226	102	52	144	179	333	14	153	151	23	32	87	123	114	739	185	46	71	376	18	50
Bacteria	Planctomycetes	Planctomycetacia	Planctomycetales	Planctomycetaceae	Blastopirellula	Blastopirellula marina	172	68	64	50	59	72	183	3	172	147	16	26	102	283	117	379	307	136	287	106	17	42
Bacteria	Bacteroidetes	Flavobacteria	Flavobacteriales	Blattabacteriaceae	Blattabacterium	Blattabacterium sp. (Blattella germanica)	36	59	5	21	3	7	31	1	43	36	1	0	12	40	0	8	31	90	15	7	0	5
Bacteria	Bacteroidetes	Flavobacteria	Flavobacteriales	Blattabacteriaceae	Blattabacterium	Blattabacterium sp. (Periplaneta americana)	56	26	10	36	0	11	112	0	56	61	4	4	15	111	2	0	147	117	39	10	0	4
Bacteria	Firmicutes	Clostridia	Clostridiales	unclassified (derived from Clostridiales)	Blautia	Blautia hansenii	1894	665	1140	363	985	1391	954	145	1177	2379	444	334	1651	1421	2173	4067	1541	208	708	2908	135	715
Bacteria	Firmicutes	Clostridia	Clostridiales	unclassified (derived from Clostridiales)	Blautia	Blautia hydrogenotrophica	2177	680	1147	354	958	1396	1264	153	1215	1970	413	370	1647	1505	2534	4956	1677	244	656	3202	151	810
Bacteria	Proteobacteria	Betaproteobacteria	Burkholderiales	Alcaligenaceae	Bordetella	Bordetella avium	133	36	270	99	58	126	41	19	327	98	86	111	201	91	65	202	111	71	129	258	17	288
Bacteria	Proteobacteria	Betaproteobacteria	Burkholderiales	Alcaligenaceae	Bordetella	Bordetella bronchiseptica	178	55	401	156	151	254	94	124	486	132	127	166	248	185	139	145	208	221	158	344	20	401
Bacteria	Proteobacteria	Betaproteobacteria	Burkholderiales	Alcaligenaceae	Bordetella	Bordetella parapertussis	44	17	138	43	85	92	28	9	142	46	29	37	84	32	39	60	48	52	62	94	15	95
Bacteria	Proteobacteria	Betaproteobacteria	Burkholderiales	Alcaligenaceae	Bordetella	Bordetella pertussis	41	20	168	47	54	92	28	18	178	45	49	66	82	43	47	129	57	42	101	147	12	151
Bacteria	Proteobacteria	Betaproteobacteria	Burkholderiales	Alcaligenaceae	Bordetella	Bordetella petrii	97	25	188	76	36	106	37	18	288	63	74	83	127	58	57	113	83	71	148	193	15	215
Bacteria	Spirochaetes	Spirochaetes (class)	Spirochaetales	Spirochaetaceae	Borrelia	Borrelia afzelii	5	25	19	33	5	15	23	1	150	180	1	2	3	14	13	22	8	4	92	33	2	4
Bacteria	Spirochaetes	Spirochaetes (class)	Spirochaetales	Spirochaetaceae	Borrelia	Borrelia bavariensis	10	13	22	24	11	10	24	1	116	157	1	0	8	12	9	8	18	2	70	43	1	4
Bacteria	Spirochaetes	Spirochaetes (class)	Spirochaetales	Spirochaetaceae	Borrelia	Borrelia burgdorferi	26	32	47	66	19	31	39	0	255	285	2	5	19	30	30	24	32	19	168	70	6	3
Bacteria	Spirochaetes	Spirochaetes (class)	Spirochaetales	Spirochaetaceae	Borrelia	Borrelia duttonii	5	7	3	14	2	1	9	1	54	76	0	0	5	9	3	6	6	4	24	15	0	1
Bacteria	Spirochaetes	Spirochaetes (class)	Spirochaetales	Spirochaetaceae	Borrelia	Borrelia garinii	3	4	4	5	0	3	3	0	27	21	0	0	0	3	2	0	0	0	25	11	0	0
Bacteria	Spirochaetes	Spirochaetes (class)	Spirochaetales	Spirochaetaceae	Borrelia	Borrelia hermsii	16	26	10	38	2	10	33	2	140	158	1	5	8	13	6	23	20	11	79	35	0	3
Bacteria	Spirochaetes	Spirochaetes (class)	Spirochaetales	Spirochaetaceae	Borrelia	Borrelia recurrentis	1	3	1	9	0	2	7	0	40	34	1	0	3	10	3	3	4	1	13	7	0	0
Bacteria	Spirochaetes	Spirochaetes (class)	Spirochaetales	Spirochaetaceae	Borrelia	Borrelia sp. SV1	0	0	1	1	0	0	0	0	3	16	0	0	0	2	0	0	1	0	8	1	0	0
Bacteria	Spirochaetes	Spirochaetes (class)	Spirochaetales	Spirochaetaceae	Borrelia	Borrelia spielmanii	0	2	2	3	1	3	4	0	8	24	0	0	0	0	0	2	1	0	10	5	0	0
Bacteria	Spirochaetes	Spirochaetes (class)	Spirochaetales	Spirochaetaceae	Borrelia	Borrelia turicatae	5	21	6	28	2	3	17	2	144	179	1	1	3	5	6	9	6	1	94	25	0	3
Bacteria	Spirochaetes	Spirochaetes (class)	Spirochaetales	Spirochaetaceae	Borrelia	Borrelia valaisiana	0	2	1	5	0	0	1	0	22	29	0	1	2	1	0	0	0	0	7	5	0	0
Bacteria	Actinobacteria	Actinobacteria (class)	Actinomycetales	Dermabacteraceae	Brachybacterium	Brachybacterium faecium	93	73	48	23	32	34	65	5	85	132	8	102	92	135	196	291	142	51	84	66	4	49
Bacteria	Spirochaetes	Spirochaetes (class)	Spirochaetales	Brachyspiraceae	Brachyspira	Brachyspira hyodysenteriae	649	207	202	156	264	262	275	21	407	482	68	97	388	328	581	995	362	93	220	489	80	164
Bacteria	Spirochaetes	Spirochaetes (class)	Spirochaetales	Brachyspiraceae	Brachyspira	Brachyspira murdochii	1263	533	357	328	576	605	771	70	886	1020	142	243	845	837	1301	2072	959	317	712	1124	185	402
Bacteria	Spirochaetes	Spirochaetes (class)	Spirochaetales	Brachyspiraceae	Brachyspira	Brachyspira pilosicoli	525	185	144	118	272	253	337	22	308	464	59	79	407	298	581	945	370	114	212	417	152	187
Bacteria	Proteobacteria	Alphaproteobacteria	Rhizobiales	Bradyrhizobiaceae	Bradyrhizobium	Bradyrhizobium japonicum	151	51	106	55	96	77	144	30	149	120	36	39	104	116	143	267	177	103	111	129	11	64
Bacteria	Proteobacteria	Alphaproteobacteria	Rhizobiales	Bradyrhizobiaceae	Bradyrhizobium	Bradyrhizobium sp. BTAi1	119	89	64	36	89	58	45	14	129	88	15	38	61	86	64	153	88	21	79	128	15	47
Bacteria	Proteobacteria	Alphaproteobacteria	Rhizobiales	Bradyrhizobiaceae	Bradyrhizobium	Bradyrhizobium sp. ORS278	81	72	63	38	80	79	47	4	80	71	19	17	55	59	86	140	54	33	52	100	12	35
Bacteria	Firmicutes	Bacilli	Bacillales	Paenibacillaceae	Brevibacillus	Brevibacillus brevis	543	253	247	151	316	342	744	73	366	503	96	181	457	479	755	1715	667	171	246	781	95	259
Bacteria	Actinobacteria	Actinobacteria (class)	Actinomycetales	Brevibacteriaceae	Brevibacterium	Brevibacterium linens	91	9	20	14	35	28	57	2	50	54	6	9	132	66	180	162	91	8	29	72	2	30
Bacteria	Actinobacteria	Actinobacteria (class)	Actinomycetales	Brevibacteriaceae	Brevibacterium	Brevibacterium mcbrellneri	19	8	4	5	3	8	19	1	13	8	3	2	23	17	38	48	33	10	14	8	0	3
Bacteria	Proteobacteria	Alphaproteobacteria	Caulobacterales	Caulobacteraceae	Brevundimonas	Brevundimonas sp. BAL3	14	33	7	10	9	7	21	1	23	13	2	7	13	18	19	41	18	14	18	22	2	4
Bacteria	Proteobacteria	Alphaproteobacteria	Caulobacterales	Caulobacteraceae	Brevundimonas	Brevundimonas subvibrioides	48	15	11	11	10	13	31	2	49	39	4	4	16	41	24	53	95	46	14	23	6	15
Bacteria	Proteobacteria	Alphaproteobacteria	Rhizobiales	Brucellaceae	Brucella	Brucella abortus	34	5	27	15	26	29	13	3	17	31	3	5	21	11	26	47	11	10	14	33	3	10
Bacteria	Proteobacteria	Alphaproteobacteria	Rhizobiales	Brucellaceae	Brucella	Brucella canis	4	0	1	1	1	0	0	0	3	2	1	1	0	2	2	3	2	0	4	1	0	1
Bacteria	Proteobacteria	Alphaproteobacteria	Rhizobiales	Brucellaceae	Brucella	Brucella ceti	1	0	2	1	1	0	0	2	1	1	0	0	3	1	7	2	2	0	4	1	0	0
Bacteria	Proteobacteria	Alphaproteobacteria	Rhizobiales	Brucellaceae	Brucella	Brucella melitensis	63	26	26	20	47	31	31	7	70	46	6	12	44	39	53	110	50	18	32	42	7	19
Bacteria	Proteobacteria	Alphaproteobacteria	Rhizobiales	Brucellaceae	Brucella	Brucella microti	3	1	6	0	7	1	0	0	1	0	0	1	1	0	1	1	1	2	0	3	1	0
Bacteria	Proteobacteria	Alphaproteobacteria	Rhizobiales	Brucellaceae	Brucella	Brucella neotomae	0	0	0	0	0	0	0	0	0	0	0	0	0	0	1	0	0	0	1	0	0	0
Bacteria	Proteobacteria	Alphaproteobacteria	Rhizobiales	Brucellaceae	Brucella	Brucella ovis	0	0	0	0	1	2	1	0	0	1	0	2	0	0	1	2	0	1	3	1	0	1
Bacteria	Proteobacteria	Alphaproteobacteria	Rhizobiales	Brucellaceae	Brucella	Brucella pinnipedialis	17	15	13	6	16	30	9	2	19	15	3	4	13	10	21	12	10	6	13	6	2	7
Bacteria	Proteobacteria	Alphaproteobacteria	Rhizobiales	Brucellaceae	Brucella	Brucella sp. 83/13	2	7	1	0	0	0	0	0	1	1	0	0	1	3	0	0	0	2	0	2	0	0
Bacteria	Proteobacteria	Alphaproteobacteria	Rhizobiales	Brucellaceae	Brucella	Brucella sp. BO1	1	0	3	1	0	1	0	0	1	0	0	0	1	2	1	1	2	0	1	0	0	0
Bacteria	Proteobacteria	Alphaproteobacteria	Rhizobiales	Brucellaceae	Brucella	Brucella sp. BO2	2	0	1	1	3	1	0	0	2	1	0	0	0	2	0	7	8	0	1	0	2	0
Bacteria	Proteobacteria	Alphaproteobacteria	Rhizobiales	Brucellaceae	Brucella	Brucella sp. F5/99	0	0	0	0	0	1	0	0	0	0	0	0	0	0	0	0	0	0	0	1	0	0
Bacteria	Proteobacteria	Alphaproteobacteria	Rhizobiales	Brucellaceae	Brucella	Brucella sp. NVSL 07-0026	0	0	0	1	1	0	0	0	0	0	0	0	1	1	1	0	1	0	0	1	0	1
Bacteria	Proteobacteria	Alphaproteobacteria	Rhizobiales	Brucellaceae	Brucella	Brucella suis	34	28	31	6	39	19	10	5	7	17	2	7	20	18	73	50	22	28	29	24	4	9
Bacteria	Proteobacteria	Gammaproteobacteria	Enterobacteriales	Enterobacteriaceae	Buchnera	Buchnera aphidicola	22	10	15	19	23	21	22	0	55	31	3	4	24	19	8	30	34	20	35	35	0	12
Bacteria	Firmicutes	Erysipelotrichi	Erysipelotrichales	Erysipelotrichaceae	Bulleidia	Bulleidia extructa	320	243	95	84	129	81	352	16	238	298	19	72	173	206	298	741	210	25	106	347	24	97
Bacteria	Proteobacteria	Betaproteobacteria	Burkholderiales	Burkholderiaceae	Burkholderia	Burkholderia ambifaria	110	39	127	55	76	148	76	14	258	92	60	78	152	74	74	99	140	127	172	217	19	163
Bacteria	Proteobacteria	Betaproteobacteria	Burkholderiales	Burkholderiaceae	Burkholderia	Burkholderia cenocepacia	164	53	148	71	129	162	125	16	290	118	72	99	137	119	206	270	136	92	186	220	29	204
Bacteria	Proteobacteria	Betaproteobacteria	Burkholderiales	Burkholderiaceae	Burkholderia	Burkholderia cepacia	1	2	0	0	0	0	0	0	0	1	0	0	0	1	0	0	0	0	0	0	0	0
Bacteria	Proteobacteria	Betaproteobacteria	Burkholderiales	Burkholderiaceae	Burkholderia	Burkholderia dolosa	25	7	38	22	22	25	14	8	48	19	11	14	43	17	32	53	24	9	21	49	5	30
Bacteria	Proteobacteria	Betaproteobacteria	Burkholderiales	Burkholderiaceae	Burkholderia	Burkholderia glumae	55	28	58	25	23	56	43	8	252	59	28	42	95	65	49	80	110	28	40	98	8	64
Bacteria	Proteobacteria	Betaproteobacteria	Burkholderiales	Burkholderiaceae	Burkholderia	Burkholderia graminis	17	10	19	6	9	16	7	3	25	12	6	10	14	6	11	39	9	3	16	26	1	20
Bacteria	Proteobacteria	Betaproteobacteria	Burkholderiales	Burkholderiaceae	Burkholderia	Burkholderia mallei	14	13	12	10	12	10	6	2	23	9	6	14	23	15	15	72	16	7	18	16	6	15
Bacteria	Proteobacteria	Betaproteobacteria	Burkholderiales	Burkholderiaceae	Burkholderia	Burkholderia multivorans	44	63	85	37	99	105	33	8	174	45	39	52	97	67	44	80	84	55	77	131	9	99
Bacteria	Proteobacteria	Betaproteobacteria	Burkholderiales	Burkholderiaceae	Burkholderia	Burkholderia oklahomensis	7	5	13	8	3	16	4	1	26	13	8	5	13	17	5	48	20	5	17	24	2	21
Bacteria	Proteobacteria	Betaproteobacteria	Burkholderiales	Burkholderiaceae	Burkholderia	Burkholderia phymatum	79	27	49	51	34	81	43	82	138	61	36	68	90	53	64	78	76	76	92	110	11	116
Bacteria	Proteobacteria	Betaproteobacteria	Burkholderiales	Burkholderiaceae	Burkholderia	Burkholderia phytofirmans	21	13	32	28	21	77	36	5	87	29	10	49	35	55	33	54	43	25	38	61	5	50
Bacteria	Proteobacteria	Betaproteobacteria	Burkholderiales	Burkholderiaceae	Burkholderia	Burkholderia pseudomallei	280	177	229	134	189	212	134	30	501	153	99	150	198	235	174	249	350	172	245	510	41	298
Bacteria	Proteobacteria	Betaproteobacteria	Burkholderiales	Burkholderiaceae	Burkholderia	Burkholderia rhizoxinica	39	22	54	39	22	66	16	4	138	23	28	36	59	37	19	94	26	22	46	95	3	89
Bacteria	Proteobacteria	Betaproteobacteria	Burkholderiales	Burkholderiaceae	Burkholderia	Burkholderia sp. 383	80	22	83	46	85	78	62	8	148	91	28	33	57	69	84	138	80	38	82	114	8	62
Bacteria	Proteobacteria	Betaproteobacteria	Burkholderiales	Burkholderiaceae	Burkholderia	Burkholderia sp. CCGE1001	5	1	13	3	10	16	16	2	28	8	8	7	13	6	13	8	9	9	6	21	0	18
Bacteria	Proteobacteria	Betaproteobacteria	Burkholderiales	Burkholderiaceae	Burkholderia	Burkholderia sp. CCGE1002	23	10	37	36	10	44	19	6	92	29	16	36	34	39	33	51	32	23	39	63	7	44
Bacteria	Proteobacteria	Betaproteobacteria	Burkholderiales	Burkholderiaceae	Burkholderia	Burkholderia sp. CCGE1003	26	7	27	17	6	40	12	4	69	24	16	30	36	61	24	71	42	30	23	57	2	53
Bacteria	Proteobacteria	Betaproteobacteria	Burkholderiales	Burkholderiaceae	Burkholderia	Burkholderia sp. Ch1-1	27	1	11	10	6	16	11	2	16	9	6	18	16	7	38	22	14	8	10	17	4	10
Bacteria	Proteobacteria	Betaproteobacteria	Burkholderiales	Burkholderiaceae	Burkholderia	Burkholderia sp. H160	11	13	10	21	6	25	32	2	29	23	4	8	16	6	12	39	7	14	27	29	2	18
Bacteria	Proteobacteria	Betaproteobacteria	Burkholderiales	Burkholderiaceae	Burkholderia	Burkholderia thailandensis	104	41	87	42	70	90	39	30	171	55	46	59	99	77	75	94	64	46	70	109	9	100
Bacteria	Proteobacteria	Betaproteobacteria	Burkholderiales	Burkholderiaceae	Burkholderia	Burkholderia ubonensis	5	1	17	6	15	7	2	1	35	6	8	11	13	5	8	6	8	5	24	18	0	19
Bacteria	Proteobacteria	Betaproteobacteria	Burkholderiales	Burkholderiaceae	Burkholderia	Burkholderia vietnamiensis	114	37	71	57	45	71	21	13	119	43	52	46	77	51	91	65	84	32	76	95	9	72
Bacteria	Proteobacteria	Betaproteobacteria	Burkholderiales	Burkholderiaceae	Burkholderia	Burkholderia xenovorans	106	127	114	76	60	133	121	17	236	114	44	179	148	162	77	99	164	100	136	187	5	163
Bacteria	Proteobacteria	Betaproteobacteria	Burkholderiales	unclassified (derived from Burkholderiales)	unclassified (derived from Burkholderiales)	Burkholderiales bacterium 1_1_47	206	326	1342	928	208	1708	161	291	4827	528	811	1250	1371	330	454	682	377	657	1137	3207	87	2602
Bacteria	Firmicutes	Clostridia	Clostridiales	Lachnospiraceae	Butyrivibrio	Butyrivibrio crossotus	1141	459	822	210	313	513	922	59	699	994	130	179	915	748	1455	3118	892	53	396	1939	38	447
Bacteria	Firmicutes	Clostridia	Clostridiales	Lachnospiraceae	Butyrivibrio	Butyrivibrio fibrisolvens	0	0	0	0	0	0	0	0	0	0	0	0	0	0	0	0	0	0	1	0	0	0
Bacteria	Proteobacteria	Gammaproteobacteria	Thiotrichales	unclassified (derived from Thiotrichales)	unclassified (derived from Thiotrichales)	Caedibacter taeniospiralis	0	0	0	0	0	0	0	0	0	0	0	0	0	0	1	0	0	0	0	0	0	0
Bacteria	Firmicutes	Clostridia	Thermoanaerobacterales	Thermoanaerobacteraceae	Caldanaerobacter	Caldanaerobacter subterraneus	4157	1203	1223	602	1673	1951	2633	273	1920	2499	414	722	2637	2495	5105	10689	2997	651	1216	4699	304	1375
Bacteria	Firmicutes	Clostridia	Thermoanaerobacterales	Thermoanaerobacterales Family III. Incertae Sedis	Caldicellulosiruptor	Caldicellulosiruptor bescii	816	502	207	108	246	297	765	54	397	489	61	132	517	469	1243	2288	593	99	274	943	46	227
Bacteria	Firmicutes	Clostridia	Thermoanaerobacterales	Thermoanaerobacterales Family III. Incertae Sedis	Caldicellulosiruptor	Caldicellulosiruptor hydrothermalis	356	110	89	52	145	160	237	14	164	209	33	72	240	158	555	850	201	56	86	401	19	135
Bacteria	Firmicutes	Clostridia	Thermoanaerobacterales	Thermoanaerobacterales Family III. Incertae Sedis	Caldicellulosiruptor	Caldicellulosiruptor kristjanssonii	248	68	60	32	92	87	100	26	90	145	33	31	151	147	242	591	168	34	69	198	28	67
Bacteria	Firmicutes	Clostridia	Thermoanaerobacterales	Thermoanaerobacterales Family III. Incertae Sedis	Caldicellulosiruptor	Caldicellulosiruptor kronotskyensis	283	59	55	37	69	109	196	13	132	148	19	47	268	118	317	530	172	56	86	234	24	70
Bacteria	Firmicutes	Clostridia	Thermoanaerobacterales	Thermoanaerobacterales Family III. Incertae Sedis	Caldicellulosiruptor	Caldicellulosiruptor lactoaceticus	118	29	21	20	41	63	96	6	82	232	16	21	87	71	217	309	65	13	33	186	2	35
Bacteria	Firmicutes	Clostridia	Thermoanaerobacterales	Thermoanaerobacterales Family III. Incertae Sedis	Caldicellulosiruptor	Caldicellulosiruptor obsidiansis	345	73	80	33	100	138	287	14	144	252	34	44	264	185	386	808	250	33	92	331	24	107
Bacteria	Firmicutes	Clostridia	Thermoanaerobacterales	Thermoanaerobacterales Family III. Incertae Sedis	Caldicellulosiruptor	Caldicellulosiruptor owensensis	310	109	90	51	126	159	220	29	179	225	27	57	251	191	444	683	244	51	107	378	26	102
Bacteria	Firmicutes	Clostridia	Thermoanaerobacterales	Thermoanaerobacterales Family III. Incertae Sedis	Caldicellulosiruptor	Caldicellulosiruptor saccharolyticus	3841	1004	1063	596	1480	1740	2518	187	1773	2281	296	619	2494	2236	5058	9516	2646	655	1020	4102	298	1097
Bacteria	Deferribacteres	Deferribacteres (class)	Deferribacterales	Deferribacteraceae	Calditerrivibrio	Calditerrivibrio nitroreducens	89	120	53	54	52	40	179	11	116	104	20	18	81	133	66	132	140	47	111	125	8	62
Bacteria	Proteobacteria	Gammaproteobacteria	unclassified (derived from Gammaproteobacteria)	unclassified (derived from Gammaproteobacteria)	unclassified (derived from Gammaproteobacteria)	Calyptogena okutanii thioautotrophic gill symbiont	11	10	22	4	21	12	25	2	27	17	2	5	22	40	12	18	48	14	20	16	3	9
Bacteria	Proteobacteria	Epsilonproteobacteria	Nautiliales	Nautiliaceae	Caminibacter	Caminibacter mediatlanticus	14	11	10	8	6	6	7	0	42	18	6	2	17	7	12	11	5	3	14	8	0	4
Bacteria	Proteobacteria	Epsilonproteobacteria	Campylobacterales	Campylobacteraceae	Campylobacter	Campylobacter coli	79	57	185	20	49	364	170	7	289	216	31	36	116	162	82	226	218	48	47	166	11	82
Bacteria	Proteobacteria	Epsilonproteobacteria	Campylobacterales	Campylobacteraceae	Campylobacter	Campylobacter concisus	101	159	71	41	79	63	72	3	100	97	22	25	91	80	139	284	79	59	60	105	24	50
Bacteria	Proteobacteria	Epsilonproteobacteria	Campylobacterales	Campylobacteraceae	Campylobacter	Campylobacter curvus	74	165	84	43	56	68	70	7	115	79	22	33	65	52	77	149	73	49	70	102	24	64
Bacteria	Proteobacteria	Epsilonproteobacteria	Campylobacterales	Campylobacteraceae	Campylobacter	Campylobacter fetus	110	357	83	80	78	76	71	4	113	54	10	36	58	58	59	177	57	47	39	77	18	22
Bacteria	Proteobacteria	Epsilonproteobacteria	Campylobacterales	Campylobacteraceae	Campylobacter	Campylobacter gracilis	28	85	5	27	8	10	52	4	34	25	8	8	14	18	13	19	14	7	28	18	2	10
Bacteria	Proteobacteria	Epsilonproteobacteria	Campylobacterales	Campylobacteraceae	Campylobacter	Campylobacter hominis	87	203	52	94	57	48	170	19	155	83	16	13	77	103	89	150	97	51	182	79	10	28
Bacteria	Proteobacteria	Epsilonproteobacteria	Campylobacterales	Campylobacteraceae	Campylobacter	Campylobacter jejuni	157	205	236	91	115	328	196	16	385	268	89	156	149	115	357	194	130	72	135	167	100	128
Bacteria	Proteobacteria	Epsilonproteobacteria	Campylobacterales	Campylobacteraceae	Campylobacter	Campylobacter lari	13	70	20	11	21	23	43	4	60	43	10	11	24	29	17	25	63	21	52	62	3	14
Bacteria	Proteobacteria	Epsilonproteobacteria	Campylobacterales	Campylobacteraceae	Campylobacter	Campylobacter rectus	10	52	16	12	6	18	61	1	211	35	10	11	10	6	11	10	9	4	9	23	2	32
Bacteria	Proteobacteria	Epsilonproteobacteria	Campylobacterales	Campylobacteraceae	Campylobacter	Campylobacter showae	8	71	14	9	13	18	12	1	24	15	5	5	15	14	12	27	10	3	20	16	2	7
Bacteria	Proteobacteria	Epsilonproteobacteria	Campylobacterales	Campylobacteraceae	Campylobacter	Campylobacter upsaliensis	21	96	27	36	25	32	61	28	42	58	11	31	37	34	76	68	56	26	42	53	10	24
Bacteria	Proteobacteria	Epsilonproteobacteria	Campylobacterales	unclassified (derived from Campylobacterales)	unclassified (derived from Campylobacterales)	Campylobacterales bacterium GD 1	21	23	9	13	12	14	10	1	20	18	5	2	7	12	47	15	7	3	13	18	1	6
Bacteria	Proteobacteria	Betaproteobacteria	unclassified (derived from Betaproteobacteria)	unclassified (derived from Betaproteobacteria)	Candidatus Accumulibacter	Candidatus Accumulibacter phosphatis	81	34	86	56	19	94	40	16	210	105	61	62	93	101	62	112	118	44	104	177	8	116
Bacteria	Bacteroidetes	unclassified (derived from Bacteroidetes)	unclassified (derived from Bacteroidetes)	unclassified (derived from Bacteroidetes)	Candidatus Amoebophilus	Candidatus Amoebophilus asiaticus	208	110	60	155	23	46	275	1	290	212	23	10	114	358	38	22	408	307	132	27	3	24
Bacteria	Bacteroidetes	Bacteroidia	Bacteroidales	unclassified (derived from Bacteroidales)	Candidatus Azobacteroides	Candidatus Azobacteroides pseudotrichonymphae	719	710	309	541	242	171	983	2	1032	744	149	397	667	1369	152	126	1779	1090	438	52	21	199
Bacteria	Proteobacteria	Gammaproteobacteria	unclassified (derived from Gammaproteobacteria)	unclassified (derived from Gammaproteobacteria)	unclassified (derived from Gammaproteobacteria)	Candidatus Baumannia cicadellinicola	11	5	7	5	6	9	4	1	28	16	3	3	14	17	12	38	22	2	10	25	3	6
Bacteria	Proteobacteria	Gammaproteobacteria	Enterobacteriales	Enterobacteriaceae	Candidatus Blochmannia	Candidatus Blochmannia floridanus	6	2	1	4	3	3	5	1	6	2	3	3	10	2	1	19	3	3	9	10	0	2
Bacteria	Proteobacteria	Gammaproteobacteria	Enterobacteriales	Enterobacteriaceae	Candidatus Blochmannia	Candidatus Blochmannia pennsylvanicus	19	6	11	2	9	18	7	3	8	9	3	1	4	8	22	41	22	7	3	21	0	4
Bacteria	Proteobacteria	Gammaproteobacteria	unclassified (derived from Gammaproteobacteria)	unclassified (derived from Gammaproteobacteria)	Candidatus Carsonella	Candidatus Carsonella ruddii	2	0	0	0	0	0	0	0	1	1	0	0	0	1	0	0	0	0	0	0	0	0
Bacteria	unclassified (derived from Bacteria)	unclassified (derived from Bacteria)	unclassified (derived from Bacteria)	unclassified (derived from Bacteria)	Candidatus Cloacamonas	Candidatus Cloacamonas acidaminovorans	37	20	33	36	36	30	54	1	73	58	3	8	42	48	28	78	56	21	59	38	2	25
Bacteria	Firmicutes	Clostridia	Clostridiales	Peptococcaceae	Candidatus Desulforudis	Candidatus Desulforudis audaxviator	837	224	175	112	283	339	413	98	320	442	63	166	513	433	928	1807	510	114	223	753	80	234
Bacteria	Proteobacteria	Gammaproteobacteria	Enterobacteriales	Enterobacteriaceae	Candidatus Hamiltonella	Candidatus Hamiltonella defensa	6	6	6	1	6	16	0	0	14	8	6	5	18	10	23	5	3	4	16	9	0	8
Bacteria	Acidobacteria	unclassified (derived from Acidobacteria)	unclassified (derived from Acidobacteria)	unclassified (derived from Acidobacteria)	Candidatus Koribacter	Candidatus Koribacter versatilis	344	123	318	125	476	374	294	19	359	300	31	110	244	327	444	530	330	319	418	387	44	171
Bacteria	Proteobacteria	Alphaproteobacteria	Rhizobiales	Rhizobiaceae	Candidatus Liberibacter	Candidatus Liberibacter asiaticus	2	16	1	3	0	1	6	0	3	3	0	2	4	1	8	5	0	0	1	3	0	3
Bacteria	Proteobacteria	Alphaproteobacteria	Rhizobiales	Rhizobiaceae	Candidatus Liberibacter	Candidatus Liberibacter solanacearum	2	3	1	3	1	1	2	0	3	5	1	2	2	5	3	4	2	0	4	3	0	5
Bacteria	Nitrospirae	Nitrospira (class)	Nitrospirales	Nitrospiraceae	Nitrospira	Candidatus Nitrospira defluvii	125	32	67	44	64	58	126	4	92	62	16	17	85	80	87	128	76	34	71	72	47	43
Bacteria	Proteobacteria	Alphaproteobacteria	Rickettsiales	unclassified (derived from Rickettsiales)	Candidatus Pelagibacter	Candidatus Pelagibacter sp. HTCC7211	3	0	3	1	3	0	2	0	11	3	0	0	2	0	0	0	2	0	1	2	0	1
Bacteria	Proteobacteria	Alphaproteobacteria	Rickettsiales	unclassified (derived from Rickettsiales)	Candidatus Pelagibacter	Candidatus Pelagibacter ubique	18	15	40	23	48	19	13	1	47	17	4	6	17	9	37	19	13	10	17	25	2	4
Bacteria	Tenericutes	Mollicutes	Acholeplasmatales	Acholeplasmataceae	Candidatus Phytoplasma	Candidatus Phytoplasma australiense	2	38	4	0	4	2	56	0	15	5	2	3	10	4	12	0	3	0	14	11	0	1
Bacteria	Tenericutes	Mollicutes	Acholeplasmatales	Acholeplasmataceae	Candidatus Phytoplasma	Candidatus Phytoplasma mali	3	25	5	2	2	3	58	0	8	5	12	1	2	4	9	6	3	8	0	12	1	2
Bacteria	Candidatus Poribacteria	unclassified (derived from Candidatus Poribacteria)	unclassified (derived from Candidatus Poribacteria)	unclassified (derived from Candidatus Poribacteria)	unclassified (derived from Candidatus Poribacteria)	Candidatus Poribacteria sp. WGA-A3	12	10	15	10	44	9	17	2	11	14	12	9	5	6	11	27	5	3	8	14	1	12
Bacteria	Chlamydiae	Chlamydiae (class)	Chlamydiales	Parachlamydiaceae	Candidatus Protochlamydia	Candidatus Protochlamydia amoebophila	103	30	279	38	377	227	72	7	125	94	5	8	66	47	37	110	74	124	298	50	7	20
Bacteria	Proteobacteria	Alphaproteobacteria	unclassified (derived from Alphaproteobacteria)	unclassified (derived from Alphaproteobacteria)	Candidatus Puniceispirillum	Candidatus Puniceispirillum marinum	38	31	10	6	13	15	13	3	27	27	4	8	24	27	30	30	23	29	22	18	3	7
Bacteria	Proteobacteria	Gammaproteobacteria	Enterobacteriales	Enterobacteriaceae	Candidatus Regiella	Candidatus Regiella insecticola	10	5	2	2	1	5	1	0	6	6	2	6	7	9	2	12	5	2	5	10	2	4
Bacteria	Proteobacteria	Gammaproteobacteria	Enterobacteriales	Enterobacteriaceae	Candidatus Riesia	Candidatus Riesia pediculicola	4	1	0	1	0	2	1	0	12	8	3	1	0	5	1	1	7	1	1	13	0	2
Bacteria	Proteobacteria	Gammaproteobacteria	unclassified (derived from Gammaproteobacteria)	unclassified (derived from Gammaproteobacteria)	unclassified (derived from Gammaproteobacteria)	Candidatus Ruthia magnifica	33	22	12	3	40	19	30	4	29	18	6	8	9	43	29	22	25	8	29	22	1	15
Bacteria	Acidobacteria	Solibacteres	Solibacterales	Solibacteraceae	Candidatus Solibacter	Candidatus Solibacter usitatus	504	398	707	195	800	541	453	79	390	409	250	192	388	451	558	1090	524	352	596	484	137	297
Bacteria	Bacteroidetes	Flavobacteria	Flavobacteriales	unclassified (derived from Flavobacteriales)	Candidatus Sulcia	Candidatus Sulcia muelleri	13	19	4	21	1	12	26	0	55	20	3	2	10	25	1	4	33	30	17	1	1	1
Bacteria	Proteobacteria	Betaproteobacteria	Burkholderiales	Oxalobacteraceae	Candidatus Zinderia	Candidatus Zinderia insecticola	0	0	1	1	0	1	0	0	0	0	0	0	1	6	0	0	1	0	1	0	0	0
Bacteria	Bacteroidetes	Flavobacteria	Flavobacteriales	Flavobacteriaceae	Capnocytophaga	Capnocytophaga gingivalis	97	211	63	200	18	51	140	2	366	72	9	15	98	88	44	16	91	20	163	28	10	20
Bacteria	Bacteroidetes	Flavobacteria	Flavobacteriales	Flavobacteriaceae	Capnocytophaga	Capnocytophaga ochracea	1011	1284	352	824	66	189	1274	222	1420	904	228	537	413	2139	768	140	2809	1611	882	156	329	363
Bacteria	Bacteroidetes	Flavobacteria	Flavobacteriales	Flavobacteriaceae	Capnocytophaga	Capnocytophaga sputigena	72	206	78	194	26	55	136	47	287	68	18	49	49	186	66	50	155	67	174	32	12	44
Bacteria	Firmicutes	Clostridia	Thermoanaerobacterales	Thermoanaerobacteraceae	Carboxydothermus	Carboxydothermus hydrogenoformans	1782	514	704	309	831	808	1178	97	881	1138	165	336	1236	1009	2115	3962	1198	305	622	1658	149	549
Bacteria	Proteobacteria	Gammaproteobacteria	Cardiobacteriales	Cardiobacteriaceae	Cardiobacterium	Cardiobacterium hominis	67	23	30	27	9	20	19	2	66	30	12	25	96	75	63	75	65	23	47	49	1	17
Bacteria	Firmicutes	Bacilli	Lactobacillales	Carnobacteriaceae	Carnobacterium	Carnobacterium sp. AT7	170	81	24	17	52	41	128	6	79	101	13	17	81	60	198	341	92	8	37	206	8	35
Bacteria	Firmicutes	Erysipelotrichi	Erysipelotrichales	Erysipelotrichaceae	Catenibacterium	Catenibacterium mitsuokai	741	520	300	172	243	300	829	47	602	1195	117	106	445	358	673	1298	425	54	258	719	28	214
Bacteria	Actinobacteria	Actinobacteria (class)	Actinomycetales	Catenulisporaceae	Catenulispora	Catenulispora acidiphila	88	62	25	25	27	43	68	4	97	95	14	20	71	93	128	175	99	31	59	112	13	34
Bacteria	Firmicutes	Clostridia	Clostridiales	Lachnospiraceae	Catonella	Catonella morbi	65	73	29	23	28	53	77	7	95	83	9	19	90	63	76	291	59	9	43	108	6	36
Bacteria	Proteobacteria	Alphaproteobacteria	Caulobacterales	Caulobacteraceae	Caulobacter	Caulobacter segnis	17	6	14	18	10	18	36	3	21	23	3	12	32	19	18	25	21	3	52	32	5	8
Bacteria	Proteobacteria	Alphaproteobacteria	Caulobacterales	Caulobacteraceae	Caulobacter	Caulobacter sp. K31	88	57	70	23	48	41	55	7	92	61	9	43	76	72	98	97	104	46	48	92	24	39
Bacteria	Proteobacteria	Alphaproteobacteria	Caulobacterales	Caulobacteraceae	Caulobacter	Caulobacter vibrioides	161	61	179	55	167	122	144	36	158	111	51	25	93	97	135	162	184	93	80	129	21	68
Bacteria	Actinobacteria	Actinobacteria (class)	Actinomycetales	Cellulomonadaceae	Cellulomonas	Cellulomonas flavigena	79	35	31	33	25	39	91	25	54	80	13	26	60	89	189	352	108	16	89	127	3	40
Bacteria	Proteobacteria	Gammaproteobacteria	Pseudomonadales	Pseudomonadaceae	Cellvibrio	Cellvibrio japonicus	96	48	66	72	58	108	146	32	183	145	53	91	363	195	157	149	224	63	112	190	18	108
Bacteria	Proteobacteria	Alphaproteobacteria	Rhizobiales	Phyllobacteriaceae	Chelativorans	Chelativorans sp. BNC1	156	63	105	51	122	115	118	35	115	113	27	69	99	100	210	255	134	51	182	123	53	30
Bacteria	Bacteroidetes	Sphingobacteria	Sphingobacteriales	unclassified (derived from Sphingobacteriales)	Chitinophaga	Chitinophaga pinensis	1489	1591	567	923	212	597	2039	352	1793	1473	560	765	1283	3392	274	530	4274	2382	739	351	294	719
Bacteria	Chlamydiae	Chlamydiae (class)	Chlamydiales	Chlamydiaceae	Chlamydia	Chlamydia muridarum	5	5	82	15	102	47	8	1	17	9	5	2	18	9	5	8	19	29	34	13	0	2
Bacteria	Chlamydiae	Chlamydiae (class)	Chlamydiales	Chlamydiaceae	Chlamydia	Chlamydia trachomatis	64	18	46	23	26	38	20	0	59	38	2	4	16	18	66	53	21	27	134	12	3	11
Bacteria	Chlamydiae	Chlamydiae (class)	Chlamydiales	Chlamydiaceae	Chlamydophila	Chlamydophila abortus	13	9	16	1	53	21	11	1	12	4	1	0	16	3	9	25	8	6	55	13	2	12
Bacteria	Chlamydiae	Chlamydiae (class)	Chlamydiales	Chlamydiaceae	Chlamydophila	Chlamydophila caviae	29	7	25	11	46	34	22	3	18	19	1	0	9	22	19	12	15	31	33	15	1	5
Bacteria	Chlamydiae	Chlamydiae (class)	Chlamydiales	Chlamydiaceae	Chlamydophila	Chlamydophila felis	9	7	19	4	26	30	14	0	14	20	0	3	8	3	36	15	34	3	27	6	2	1
Bacteria	Chlamydiae	Chlamydiae (class)	Chlamydiales	Chlamydiaceae	Chlamydophila	Chlamydophila pneumoniae	13	8	74	11	65	51	39	1	38	24	10	8	11	25	20	61	43	12	80	25	1	75
Bacteria	Chlorobi	Chlorobia	Chlorobiales	Chlorobiaceae	Chlorobaculum	Chlorobaculum parvum	123	99	43	52	27	47	126	7	90	115	13	17	62	133	97	154	176	89	141	74	10	34
Bacteria	Chlorobi	Chlorobia	Chlorobiales	Chlorobiaceae	Chlorobaculum	Chlorobaculum tepidum	331	187	240	97	276	211	213	26	291	204	41	43	156	247	192	356	346	222	281	141	19	93
Bacteria	Chlorobi	Chlorobia	Chlorobiales	Chlorobiaceae	Chlorobium	Chlorobium chlorochromatii	242	320	219	133	250	258	198	337	197	181	94	124	149	276	173	218	336	192	214	120	28	125
Bacteria	Chlorobi	Chlorobia	Chlorobiales	Chlorobiaceae	Chlorobium	Chlorobium ferrooxidans	93	19	17	15	16	19	42	4	27	38	3	6	31	38	25	57	32	9	42	35	0	13
Bacteria	Chlorobi	Chlorobia	Chlorobiales	Chlorobiaceae	Chlorobium	Chlorobium limicola	99	58	57	37	57	46	100	14	100	142	16	25	60	112	107	205	169	75	87	104	2	40
Bacteria	Chlorobi	Chlorobia	Chlorobiales	Chlorobiaceae	Chlorobium	Chlorobium phaeobacteroides	303	213	371	164	266	268	334	89	339	301	92	173	220	367	205	383	439	358	350	216	51	149
Bacteria	Chlorobi	Chlorobia	Chlorobiales	Chlorobiaceae	Chlorobium	Chlorobium phaeovibrioides	151	85	106	63	147	78	165	17	148	156	24	33	91	161	138	210	282	162	180	122	23	56
Bacteria	Chloroflexi	Chloroflexi (class)	Chloroflexales	Chloroflexaceae	Chloroflexus	Chloroflexus aggregans	207	82	64	38	105	93	131	7	105	124	34	29	121	127	172	286	132	43	194	188	13	67
Bacteria	Chloroflexi	Chloroflexi (class)	Chloroflexales	Chloroflexaceae	Chloroflexus	Chloroflexus aurantiacus	23	5	23	1	32	15	9	1	7	11	1	4	27	4	7	27	10	10	24	20	0	8
Bacteria	Chloroflexi	Chloroflexi (class)	Chloroflexales	Chloroflexaceae	Chloroflexus	Chloroflexus sp. Y-400-fl	183	62	86	53	89	70	164	13	128	170	36	40	210	132	196	462	133	52	172	252	13	72
Bacteria	Chlorobi	Chlorobia	Chlorobiales	Chlorobiaceae	Chloroherpeton	Chloroherpeton thalassium	205	248	111	138	121	121	247	125	181	178	53	60	118	276	120	143	385	151	235	107	24	56
Bacteria	Proteobacteria	Betaproteobacteria	Neisseriales	Neisseriaceae	Chromobacterium	Chromobacterium violaceum	404	123	377	139	230	230	185	42	455	249	93	158	362	367	301	356	364	180	347	326	44	215
Bacteria	Proteobacteria	Gammaproteobacteria	Oceanospirillales	Halomonadaceae	Chromohalobacter	Chromohalobacter salexigens	179	84	106	77	124	134	89	43	158	133	50	41	145	151	168	165	174	125	172	138	15	76
Bacteria	Bacteroidetes	Flavobacteria	Flavobacteriales	Flavobacteriaceae	Chryseobacterium	Chryseobacterium gleum	207	219	110	182	44	83	241	22	363	172	31	38	114	329	76	63	333	289	178	47	13	117
Bacteria	Verrucomicrobia	Spartobacteria	unclassified (derived from Spartobacteria)	unclassified (derived from Spartobacteria)	Chthoniobacter	Chthoniobacter flavus	56	32	906	23	1227	717	73	3	358	77	13	13	71	60	42	119	124	328	970	54	5	17
Bacteria	Proteobacteria	Alphaproteobacteria	Rhodobacterales	Rhodobacteraceae	Citreicella	Citreicella sp. SE45	8	13	25	6	12	10	8	1	17	15	3	6	10	8	25	17	11	6	9	15	1	13
Bacteria	Proteobacteria	Gammaproteobacteria	Enterobacteriales	Enterobacteriaceae	Citrobacter	Citrobacter koseri	1811	69	117	1249	93	190	122	16	100	107	60	73	170	499	169	310	647	76	643	185	20	73
Bacteria	Proteobacteria	Gammaproteobacteria	Enterobacteriales	Enterobacteriaceae	Citrobacter	Citrobacter rodentium	269	28	22	195	26	52	26	5	82	56	24	18	62	124	69	122	114	21	108	71	8	34
Bacteria	Proteobacteria	Gammaproteobacteria	Enterobacteriales	Enterobacteriaceae	Citrobacter	Citrobacter sp. 30_2	140	2	9	74	4	22	10	0	20	13	6	13	25	49	24	24	53	6	44	26	3	10
Bacteria	Proteobacteria	Gammaproteobacteria	Enterobacteriales	Enterobacteriaceae	Citrobacter	Citrobacter youngae	138	9	8	96	9	40	17	3	23	22	7	19	15	51	23	29	71	4	73	44	9	9
Bacteria	Proteobacteria	Alphaproteobacteria	Sphingomonadales	Sphingomonadaceae	Citromicrobium	Citromicrobium bathyomarinum	3	7	4	1	15	4	6	3	8	15	3	2	4	6	6	6	11	2	7	21	1	0
Bacteria	Actinobacteria	Actinobacteria (class)	Actinomycetales	Microbacteriaceae	Clavibacter	Clavibacter michiganensis	221	61	43	47	85	71	90	10	120	87	19	31	151	156	275	331	194	80	60	119	7	63
Bacteria	Firmicutes	Clostridia	Clostridiales	unclassified (derived from Clostridiales)	unclassified (derived from Clostridiales)	Clostridiales bacterium 1_7_47FAA	3471	930	1244	583	1510	3325	1727	227	2046	2756	510	959	3243	3548	3603	5797	4145	993	932	3776	559	1875
Bacteria	Firmicutes	Clostridia	Clostridiales	unclassified (derived from Clostridiales)	unclassified (derived from Clostridiales)	Clostridiales genomosp. BVAB3	1733	878	566	367	880	814	1314	101	1044	1525	198	434	1324	1387	2212	4641	1520	332	662	2008	161	639
Bacteria	Firmicutes	Clostridia	Clostridiales	Clostridiaceae	Clostridium	Clostridium acetobutylicum	2935	1090	1072	535	1340	1502	2337	170	1642	2162	321	583	2364	1889	3682	6884	2297	563	1071	3314	263	1000
Bacteria	Firmicutes	Clostridia	Clostridiales	Clostridiaceae	Clostridium	Clostridium asparagiforme	3628	1231	4164	851	2167	7430	3394	350	2491	3735	657	10335	4558	3206	4377	8490	3835	7113	1205	5155	3662	2141
Bacteria	Firmicutes	Clostridia	Clostridiales	Clostridiaceae	Clostridium	Clostridium bartlettii	1001	306	256	178	320	384	642	51	557	628	109	160	641	547	1222	2374	634	74	594	1109	57	259
Bacteria	Firmicutes	Clostridia	Clostridiales	Clostridiaceae	Clostridium	Clostridium beijerinckii	5102	1590	1752	854	2639	2577	3278	320	2533	3720	655	997	3649	2971	6693	11709	3722	993	1660	5544	561	1480
Bacteria	Firmicutes	Clostridia	Clostridiales	Clostridiaceae	Clostridium	Clostridium bolteae	3413	964	1814	608	2224	13317	2542	297	1923	3890	786	1123	5875	2777	4739	7800	3121	2740	913	6007	598	1730
Bacteria	Firmicutes	Clostridia	Clostridiales	Clostridiaceae	Clostridium	Clostridium botulinum	8138	2775	2756	1448	3850	4315	5198	546	4193	5536	1051	1609	5773	5036	9593	17607	6165	1402	3758	8307	999	2676
Bacteria	Firmicutes	Clostridia	Clostridiales	Clostridiaceae	Clostridium	Clostridium butyricum	745	212	267	128	346	334	469	40	404	639	80	129	670	521	1077	2216	535	79	307	972	58	191
Bacteria	Firmicutes	Clostridia	Clostridiales	Clostridiaceae	Clostridium	Clostridium carboxidivorans	777	363	246	161	247	307	565	44	568	613	82	139	678	528	1022	2074	644	86	318	987	59	318
Bacteria	Firmicutes	Clostridia	Clostridiales	Clostridiaceae	Clostridium	Clostridium cellulolyticum	6455	1676	1810	869	2535	3231	3943	344	2812	3744	553	1292	4367	3915	8116	16222	4483	965	2050	6911	810	1996
Bacteria	Firmicutes	Clostridia	Clostridiales	Clostridiaceae	Clostridium	Clostridium cellulovorans	2145	804	870	354	814	904	1755	105	1250	1641	234	346	1592	1374	3090	5991	1594	285	669	2687	149	628
Bacteria	Firmicutes	Clostridia	Clostridiales	Clostridiaceae	Clostridium	Clostridium difficile	5594	2183	2320	846	3050	4463	3971	326	3036	5662	984	1139	4547	3929	6240	12016	4446	1287	2095	7538	718	2022
Bacteria	Firmicutes	Clostridia	Clostridiales	Clostridiaceae	Clostridium	Clostridium hathewayi	2530	897	1721	646	1501	2170	1736	232	1906	3015	505	714	2395	2437	3453	7299	2759	792	991	3927	452	1207
Bacteria	Firmicutes	Clostridia	Clostridiales	Clostridiaceae	Clostridium	Clostridium hiranonis	566	297	214	137	231	266	474	48	514	513	85	104	475	378	771	1687	469	56	271	806	37	217
Bacteria	Firmicutes	Clostridia	Clostridiales	Clostridiaceae	Clostridium	Clostridium hylemonae	2266	467	844	308	865	1251	887	146	950	1924	507	303	1063	1006	2256	3661	1149	267	433	2160	124	497
Bacteria	Firmicutes	Clostridia	Clostridiales	Clostridiaceae	Clostridium	Clostridium kluyveri	3585	1504	1521	718	1891	2778	2483	1096	2092	3429	1128	1690	3646	2780	4468	7415	3159	791	1544	3810	886	2107
Bacteria	Firmicutes	Clostridia	Clostridiales	Lachnospiraceae	Cellulosilyticum	Clostridium lentocellum	1099	525	556	325	476	530	1102	95	865	1142	146	360	1051	848	1563	3496	1047	148	510	1707	103	410
Bacteria	Firmicutes	Clostridia	Clostridiales	Clostridiaceae	Clostridium	Clostridium leptum	10594	1548	2068	1067	4329	4973	8119	472	3508	5288	751	1571	7626	6010	21556	32908	6935	966	2348	13056	483	2339
Bacteria	Firmicutes	Clostridia	Clostridiales	Clostridiaceae	Clostridium	Clostridium ljungdahlii	1475	603	512	215	534	737	815	83	865	1121	161	331	1155	874	1318	2773	1002	246	489	1374	157	465
Bacteria	Firmicutes	Clostridia	Clostridiales	Clostridiaceae	Clostridium	Clostridium methylpentosum	5908	1208	1409	656	2382	3969	4876	353	2178	3250	522	1054	4714	3584	10848	16110	4075	718	1496	6868	431	1782
Bacteria	Firmicutes	Clostridia	Clostridiales	Clostridiaceae	Clostridium	Clostridium nexile	2826	607	1317	319	1396	1773	1421	178	1281	3419	843	300	1457	1556	2210	4615	1775	296	553	3182	126	555
Bacteria	Firmicutes	Clostridia	Clostridiales	Clostridiaceae	Clostridium	Clostridium novyi	2688	912	799	457	1172	1284	1723	174	1322	1646	239	466	1947	1558	2971	5925	1780	414	700	2759	249	778
Bacteria	Firmicutes	Clostridia	Clostridiales	Clostridiaceae	Clostridium	Clostridium papyrosolvens	1293	328	354	246	427	638	983	69	642	844	133	189	844	791	1510	3805	907	137	359	1476	99	348
Bacteria	Firmicutes	Clostridia	Clostridiales	Clostridiaceae	Clostridium	Clostridium perfringens	4788	1798	1536	821	2070	2295	4147	360	6369	3127	515	754	3390	2931	7078	12323	3414	801	2481	5485	514	1391
Bacteria	Firmicutes	Clostridia	Clostridiales	Clostridiaceae	Clostridium	Clostridium phytofermentans	10659	2994	4897	1727	5044	5806	6188	676	4900	8257	1404	2453	7331	6369	12961	22517	7140	1839	2602	11969	1125	3257
Bacteria	Firmicutes	Clostridia	Clostridiales	Lachnospiraceae	Butyrivibrio	Clostridium proteoclasticum	8246	2251	3673	1483	2752	2802	3667	463	3758	5397	893	1061	5391	3750	8020	15329	4222	573	2237	9836	450	2097
Bacteria	Firmicutes	Erysipelotrichi	Erysipelotrichales	Erysipelotrichaceae	unclassified (derived from Erysipelotrichaceae)	Clostridium ramosum	354	146	71	42	83	101	287	15	198	839	45	38	251	152	299	518	144	17	87	268	12	65
Bacteria	Firmicutes	Clostridia	Clostridiales	Clostridiaceae	Clostridium	Clostridium saccharolyticum	9260	2585	4992	1609	4608	9967	5173	607	4767	8269	1744	3739	7849	6462	11164	18239	7239	3705	2601	11958	1726	3497
Bacteria	Firmicutes	Clostridia	Clostridiales	Clostridiaceae	Clostridium	Clostridium scindens	3797	487	1224	399	1894	3233	1025	228	1385	5860	1766	299	1959	1840	4298	3956	2056	549	597	4896	185	981
Bacteria	Firmicutes	Clostridia	Clostridiales	Clostridiaceae	Clostridium	Clostridium sp. 7_2_43FAA	506	244	201	110	242	266	471	32	352	492	51	98	600	315	799	1484	399	64	252	624	66	180
Bacteria	Firmicutes	Clostridia	Clostridiales	Clostridiaceae	Clostridium	Clostridium sp. HGF2	429	187	201	113	216	461	410	38	309	545	77	88	355	307	589	1154	350	281	158	612	69	152
Bacteria	Firmicutes	Clostridia	Clostridiales	Clostridiaceae	Clostridium	Clostridium sp. L2-50	1292	405	842	245	452	560	939	95	734	1023	155	195	979	896	1387	2904	997	131	450	1741	70	409
Bacteria	Firmicutes	Clostridia	Clostridiales	Clostridiaceae	Clostridium	Clostridium sp. M62/1	2860	1345	1485	566	1353	2392	1911	173	1738	3112	475	590	2118	2241	3679	5778	2482	542	921	4239	213	977
Bacteria	Firmicutes	Clostridia	Clostridiales	Clostridiaceae	Clostridium	Clostridium sp. SS2/1	1400	321	535	339	452	570	747	75	876	1390	299	149	751	644	1486	2639	802	68	349	1597	69	331
Bacteria	Firmicutes	Erysipelotrichi	Erysipelotrichales	Erysipelotrichaceae	unclassified (derived from Erysipelotrichaceae)	Clostridium spiroforme	602	542	163	117	208	264	1132	38	498	1257	76	71	550	380	689	1176	379	76	200	672	28	193
Bacteria	Firmicutes	Clostridia	Clostridiales	Clostridiaceae	Clostridium	Clostridium sporogenes	121	82	48	37	60	91	121	6	123	137	21	26	154	108	140	439	146	12	76	238	13	47
Bacteria	Firmicutes	Clostridia	Clostridiales	Clostridiaceae	Clostridium	Clostridium sticklandii	1338	539	422	251	673	646	882	114	746	1023	159	284	1206	967	1830	3716	1203	251	522	1732	144	594
Bacteria	Firmicutes	Clostridia	Clostridiales	Clostridiaceae	Clostridium	Clostridium thermocellum	12957	3193	3316	1687	4823	6058	7813	743	5616	7405	1076	2070	8189	6864	16616	31626	8249	1737	3300	13166	1001	3695
Bacteria	Proteobacteria	Betaproteobacteria	Burkholderiales	Oxalobacteraceae	Collimonas	Collimonas fungivorans	0	0	0	0	0	0	0	0	4	0	0	0	1	0	0	0	0	0	0	0	0	0
Bacteria	Actinobacteria	Actinobacteria (class)	Coriobacteriales	Coriobacteriaceae	Collinsella	Collinsella aerofaciens	2470	224	3056	353	1408	2828	16265	696	420	1313	211	900	5979	3751	5682	14487	4464	113	915	6469	49	11585
Bacteria	Actinobacteria	Actinobacteria (class)	Coriobacteriales	Coriobacteriaceae	Collinsella	Collinsella intestinalis	553	141	164	83	136	174	559	49	200	345	46	85	877	305	546	1869	395	31	111	483	29	332
Bacteria	Actinobacteria	Actinobacteria (class)	Coriobacteriales	Coriobacteriaceae	Collinsella	Collinsella stercoris	595	193	212	89	277	233	889	83	241	494	51	105	465	339	699	2213	487	51	166	499	34	482
Bacteria	Proteobacteria	Gammaproteobacteria	Alteromonadales	Colwelliaceae	Colwellia	Colwellia psychrerythraea	66	42	86	36	98	70	98	5	113	75	31	36	74	71	74	181	110	61	109	70	15	59
Bacteria	Proteobacteria	Betaproteobacteria	Burkholderiales	Comamonadaceae	Comamonas	Comamonas sp. CNB-1	0	0	0	1	0	0	0	0	0	0	1	0	1	0	0	2	0	0	0	0	0	0
Bacteria	Proteobacteria	Betaproteobacteria	Burkholderiales	Comamonadaceae	Comamonas	Comamonas testosteroni	84	40	97	53	24	73	62	15	245	67	51	68	92	63	71	128	90	46	69	149	8	156
Bacteria	Actinobacteria	Actinobacteria (class)	Solirubrobacterales	Conexibacteraceae	Conexibacter	Conexibacter woesei	203	57	59	28	57	78	115	17	74	102	13	35	112	84	152	263	109	29	126	135	11	55
Bacteria	Proteobacteria	Gammaproteobacteria	unclassified (derived from Gammaproteobacteria)	unclassified (derived from Gammaproteobacteria)	Congregibacter	Congregibacter litoralis	25	20	24	13	15	27	22	19	40	43	17	16	26	53	35	65	57	13	67	44	8	27
Bacteria	Firmicutes	Erysipelotrichi	Erysipelotrichales	Erysipelotrichaceae	Coprobacillus	Coprobacillus sp. D7	481	358	169	102	186	201	640	21	404	907	94	94	448	260	481	1266	334	76	131	559	49	175
Bacteria	Firmicutes	Clostridia	Clostridiales	Lachnospiraceae	Coprococcus	Coprococcus comes	2394	552	1139	313	1207	1550	914	194	1043	3325	1030	278	1142	1187	2287	3671	1367	148	558	2287	110	607
Bacteria	Firmicutes	Clostridia	Clostridiales	Lachnospiraceae	Coprococcus	Coprococcus eutactus	1280	421	871	244	411	506	856	77	727	1032	153	262	1155	818	1449	3223	969	93	399	1818	58	407
Bacteria	Firmicutes	Clostridia	Thermoanaerobacterales	Thermodesulfobiaceae	Coprothermobacter	Coprothermobacter proteolyticus	128	85	61	51	57	82	108	8	87	146	23	51	122	119	170	359	103	40	95	194	26	87
Bacteria	Verrucomicrobia	Opitutae	Puniceicoccales	Puniceicoccaceae	Coraliomargarita	Coraliomargarita akajimensis	143	59	283	51	313	181	165	5	234	121	28	21	75	227	97	144	260	167	9480	98	12	44
Bacteria	Actinobacteria	Actinobacteria (class)	Actinomycetales	Corynebacteriaceae	Corynebacterium	Corynebacterium accolens	32	3	5	6	11	4	6	0	10	20	2	5	8	10	22	30	11	3	10	8	1	8
Bacteria	Actinobacteria	Actinobacteria (class)	Actinomycetales	Corynebacteriaceae	Corynebacterium	Corynebacterium ammoniagenes	12	3	3	7	9	9	7	1	8	15	0	2	18	11	37	21	18	0	11	10	1	5
Bacteria	Actinobacteria	Actinobacteria (class)	Actinomycetales	Corynebacteriaceae	Corynebacterium	Corynebacterium amycolatum	8	5	6	2	4	14	11	1	5	5	0	5	14	6	18	50	12	1	17	12	0	11
Bacteria	Actinobacteria	Actinobacteria (class)	Actinomycetales	Corynebacteriaceae	Corynebacterium	Corynebacterium aurimucosum	55	17	36	18	51	42	44	4	37	46	11	15	73	48	86	144	67	20	31	53	4	48
Bacteria	Actinobacteria	Actinobacteria (class)	Actinomycetales	Corynebacteriaceae	Corynebacterium	Corynebacterium diphtheriae	142	50	113	48	116	62	102	6	44	80	9	18	93	67	116	129	107	52	62	89	8	28
Bacteria	Actinobacteria	Actinobacteria (class)	Actinomycetales	Corynebacteriaceae	Corynebacterium	Corynebacterium efficiens	111	48	47	30	84	65	134	7	55	76	12	22	144	115	244	192	153	39	58	89	7	47
Bacteria	Actinobacteria	Actinobacteria (class)	Actinomycetales	Corynebacteriaceae	Corynebacterium	Corynebacterium genitalium	14	1	15	2	10	6	19	3	8	7	1	4	15	8	13	22	7	1	6	12	0	1
Bacteria	Actinobacteria	Actinobacteria (class)	Actinomycetales	Corynebacteriaceae	Corynebacterium	Corynebacterium glucuronolyticum	26	18	20	7	4	19	50	2	20	27	2	2	24	32	39	64	48	7	17	24	1	7
Bacteria	Actinobacteria	Actinobacteria (class)	Actinomycetales	Corynebacteriaceae	Corynebacterium	Corynebacterium glutamicum	179	59	71	33	95	104	129	24	118	129	18	32	190	130	278	413	163	50	99	139	10	71
Bacteria	Actinobacteria	Actinobacteria (class)	Actinomycetales	Corynebacteriaceae	Corynebacterium	Corynebacterium jeikeium	107	28	44	24	35	54	78	4	63	99	20	26	92	80	219	219	102	22	65	105	9	36
Bacteria	Actinobacteria	Actinobacteria (class)	Actinomycetales	Corynebacteriaceae	Corynebacterium	Corynebacterium kroppenstedtii	46	12	35	5	75	37	30	4	27	22	5	14	50	44	100	73	60	10	21	44	2	12
Bacteria	Actinobacteria	Actinobacteria (class)	Actinomycetales	Corynebacteriaceae	Corynebacterium	Corynebacterium lipophiloflavum	12	12	7	4	5	6	16	3	5	10	2	2	23	15	13	29	10	2	0	20	2	5
Bacteria	Actinobacteria	Actinobacteria (class)	Actinomycetales	Corynebacteriaceae	Corynebacterium	Corynebacterium matruchotii	38	6	6	8	10	6	16	0	16	20	2	5	19	13	37	44	24	0	19	21	2	7
Bacteria	Actinobacteria	Actinobacteria (class)	Actinomycetales	Corynebacteriaceae	Corynebacterium	Corynebacterium pseudogenitalium	5	7	4	1	15	7	10	1	8	10	3	0	8	8	9	12	3	2	5	7	0	3
Bacteria	Actinobacteria	Actinobacteria (class)	Actinomycetales	Corynebacteriaceae	Corynebacterium	Corynebacterium pseudotuberculosis	30	26	8	18	25	9	41	4	19	52	4	9	29	32	78	76	41	4	6	48	3	13
Bacteria	Actinobacteria	Actinobacteria (class)	Actinomycetales	Corynebacteriaceae	Corynebacterium	Corynebacterium resistens	8	4	22	4	27	25	8	1	15	20	1	7	16	12	17	34	7	9	8	25	1	3
Bacteria	Actinobacteria	Actinobacteria (class)	Actinomycetales	Corynebacteriaceae	Corynebacterium	Corynebacterium sp. L2-79-05	3	19	1	0	0	2	0	0	0	0	1	0	2	3	3	0	1	0	4	0	0	0
Bacteria	Actinobacteria	Actinobacteria (class)	Actinomycetales	Corynebacteriaceae	Corynebacterium	Corynebacterium striatum	49	11	9	6	15	9	15	2	24	16	6	5	39	25	63	37	32	4	5	24	1	11
Bacteria	Actinobacteria	Actinobacteria (class)	Actinomycetales	Corynebacteriaceae	Corynebacterium	Corynebacterium tuberculostearicum	5	4	0	1	3	2	1	0	49	3	1	0	8	4	17	4	5	0	7	5	0	1
Bacteria	Actinobacteria	Actinobacteria (class)	Actinomycetales	Corynebacteriaceae	Corynebacterium	Corynebacterium urealyticum	60	19	18	9	30	17	21	2	32	45	5	10	39	25	95	122	46	6	17	45	2	17
Bacteria	Proteobacteria	Gammaproteobacteria	Legionellales	Coxiellaceae	Coxiella	Coxiella burnetii	77	22	51	37	60	61	53	6	111	52	12	29	46	58	56	113	73	39	109	96	5	35
Bacteria	Bacteroidetes	Flavobacteria	Flavobacteriales	Flavobacteriaceae	Croceibacter	Croceibacter atlanticus	373	389	93	293	19	77	473	51	503	358	54	97	91	563	92	71	944	706	207	67	28	50
Bacteria	Cyanobacteria	unclassified (derived from Cyanobacteria)	Chroococcales	unclassified (derived from Chroococcales)	Crocosphaera	Crocosphaera watsonii	114	203	44	10	28	24	297	4	76	42	10	46	55	58	181	183	60	16	48	74	8	21
Bacteria	Proteobacteria	Gammaproteobacteria	Enterobacteriales	Enterobacteriaceae	Cronobacter	Cronobacter sakazakii	700	80	151	468	107	131	80	9	206	108	38	54	101	307	132	173	257	56	287	132	19	66
Bacteria	Proteobacteria	Gammaproteobacteria	Enterobacteriales	Enterobacteriaceae	Cronobacter	Cronobacter turicensis	124	27	26	75	27	20	21	1	24	22	9	17	30	45	41	35	33	7	40	25	7	22
Bacteria	Actinobacteria	Actinobacteria (class)	Coriobacteriales	Coriobacteriaceae	Cryptobacterium	Cryptobacterium curtum	1402	325	362	168	377	464	1009	97	468	637	98	206	695	574	1122	2097	641	124	304	978	65	599
Bacteria	Proteobacteria	Betaproteobacteria	Burkholderiales	Burkholderiaceae	Cupriavidus	Cupriavidus metallidurans	242	113	204	143	143	242	86	37	569	170	117	132	233	101	232	263	135	92	227	400	45	303
Bacteria	Proteobacteria	Betaproteobacteria	Burkholderiales	Burkholderiaceae	Cupriavidus	Cupriavidus necator	183	65	172	92	86	166	44	23	358	112	63	102	190	115	100	129	112	81	170	241	35	198
Bacteria	Proteobacteria	Betaproteobacteria	Burkholderiales	Burkholderiaceae	Cupriavidus	Cupriavidus pinatubonensis	186	64	103	94	58	127	57	19	316	110	68	96	169	91	106	163	126	68	154	215	16	170
Bacteria	Proteobacteria	Betaproteobacteria	Burkholderiales	Burkholderiaceae	Cupriavidus	Cupriavidus taiwanensis	63	14	34	24	23	46	38	10	101	27	29	41	86	27	78	122	37	18	30	89	5	61
Bacteria	Cyanobacteria	unclassified (derived from Cyanobacteria)	Chroococcales	unclassified (derived from Chroococcales)	Cyanobium	Cyanobium sp. PCC 7001	24	7	9	1	11	16	11	1	16	14	1	2	9	9	15	14	18	5	14	21	1	5
Bacteria	Cyanobacteria	unclassified (derived from Cyanobacteria)	Chroococcales	unclassified (derived from Chroococcales)	Cyanothece	Cyanothece sp. ATCC 51142	166	54	65	29	43	55	79	7	108	76	18	21	76	72	194	509	105	23	74	141	10	47
Bacteria	Cyanobacteria	unclassified (derived from Cyanobacteria)	Chroococcales	unclassified (derived from Chroococcales)	Cyanothece	Cyanothece sp. CCY0110	79	13	23	13	38	26	81	2	51	9	9	9	32	26	93	225	32	6	25	64	5	15
Bacteria	Cyanobacteria	unclassified (derived from Cyanobacteria)	Chroococcales	unclassified (derived from Chroococcales)	Cyanothece	Cyanothece sp. PCC 7424	124	105	64	32	35	56	243	2	91	182	12	43	76	172	149	177	227	92	68	91	6	27
Bacteria	Cyanobacteria	unclassified (derived from Cyanobacteria)	Chroococcales	unclassified (derived from Chroococcales)	Cyanothece	Cyanothece sp. PCC 7425	184	43	46	36	55	59	104	6	75	87	13	23	81	50	265	286	84	19	73	132	15	50
Bacteria	Cyanobacteria	unclassified (derived from Cyanobacteria)	Chroococcales	unclassified (derived from Chroococcales)	Cyanothece	Cyanothece sp. PCC 7822	58	35	42	19	36	48	62	29	42	76	28	19	52	83	122	128	84	8	85	91	14	43
Bacteria	Cyanobacteria	unclassified (derived from Cyanobacteria)	Chroococcales	unclassified (derived from Chroococcales)	Cyanothece	Cyanothece sp. PCC 8801	29	33	12	16	27	50	85	84	18	33	12	11	14	43	20	46	39	14	18	19	11	9
Bacteria	Cyanobacteria	unclassified (derived from Cyanobacteria)	Chroococcales	unclassified (derived from Chroococcales)	Cyanothece	Cyanothece sp. PCC 8802	76	73	57	17	91	47	74	4	37	41	15	45	88	45	118	189	50	19	37	61	7	24
Bacteria	Cyanobacteria	unclassified (derived from Cyanobacteria)	Nostocales	Nostocaceae	Cylindrospermopsis	Cylindrospermopsis raciborskii	4	3	6	9	4	9	19	1	22	14	3	5	22	13	44	22	16	1	17	16	1	28
Bacteria	Bacteroidetes	Cytophagia	Cytophagales	Cytophagaceae	Cytophaga	Cytophaga hutchinsonii	1363	1063	530	941	387	551	1841	27	2187	1258	100	119	252	2667	189	235	3356	2233	737	142	85	222
Bacteria	Proteobacteria	Betaproteobacteria	Rhodocyclales	Rhodocyclaceae	Dechloromonas	Dechloromonas aromatica	218	109	209	98	169	205	129	30	438	129	91	129	241	194	279	353	286	122	242	422	40	278
Bacteria	Deferribacteres	Deferribacteres (class)	Deferribacterales	Deferribacteraceae	Deferribacter	Deferribacter desulfuricans	166	127	98	28	73	65	104	26	155	157	15	31	121	76	127	155	125	56	102	132	16	36
Bacteria	Chloroflexi	Dehalococcoidetes	unclassified (derived from Dehalococcoidetes)	unclassified (derived from Dehalococcoidetes)	Dehalococcoides	Dehalococcoides ethenogenes	337	105	240	87	179	298	210	228	397	886	134	122	272	331	332	701	400	73	127	444	19	109
Bacteria	Chloroflexi	Dehalococcoidetes	unclassified (derived from Dehalococcoidetes)	unclassified (derived from Dehalococcoidetes)	Dehalococcoides	Dehalococcoides sp. BAV1	54	34	65	8	49	45	57	7	60	57	23	11	39	40	118	83	54	19	26	66	8	19
Bacteria	Chloroflexi	Dehalococcoidetes	unclassified (derived from Dehalococcoidetes)	unclassified (derived from Dehalococcoidetes)	Dehalococcoides	Dehalococcoides sp. CBDB1	54	13	68	17	86	54	49	12	64	61	14	32	59	66	79	181	79	29	54	82	10	26
Bacteria	Chloroflexi	Dehalococcoidetes	unclassified (derived from Dehalococcoidetes)	unclassified (derived from Dehalococcoidetes)	Dehalococcoides	Dehalococcoides sp. GT	9	2	4	2	1	2	8	1	13	1	2	0	1	8	14	82	9	1	3	13	0	3
Bacteria	Chloroflexi	Dehalococcoidetes	unclassified (derived from Dehalococcoidetes)	unclassified (derived from Dehalococcoidetes)	Dehalococcoides	Dehalococcoides sp. VS	14	4	15	1	9	6	15	2	9	23	2	3	18	14	24	37	13	6	29	19	2	2
Bacteria	Chloroflexi	Dehalococcoidetes	unclassified (derived from Dehalococcoidetes)	unclassified (derived from Dehalococcoidetes)	Dehalogenimonas	Dehalogenimonas lykanthroporepellens	102	251	47	46	29	49	75	45	121	81	15	28	68	89	67	211	159	40	69	77	20	67
Bacteria	Deinococcus-Thermus	Deinococci	Deinococcales	Deinococcaceae	Deinococcus	Deinococcus deserti	65	65	32	35	29	31	38	3	92	53	4	15	55	45	57	110	43	6	65	79	4	32
Bacteria	Deinococcus-Thermus	Deinococci	Deinococcales	Deinococcaceae	Deinococcus	Deinococcus geothermalis	335	126	149	69	211	163	133	19	269	225	34	52	138	150	245	455	266	123	235	209	20	70
Bacteria	Deinococcus-Thermus	Deinococci	Deinococcales	Deinococcaceae	Deinococcus	Deinococcus radiodurans	156	75	175	51	192	149	152	10	134	170	26	43	150	165	180	369	176	59	241	167	16	82
Bacteria	Proteobacteria	Betaproteobacteria	Burkholderiales	Comamonadaceae	Delftia	Delftia acidovorans	189	50	108	80	47	109	52	21	270	107	61	104	155	110	141	143	110	49	94	220	12	150
Bacteria	Deferribacteres	Deferribacteres (class)	Deferribacterales	Deferribacteraceae	Denitrovibrio	Denitrovibrio acetiphilus	249	96	120	62	144	113	187	21	180	267	54	207	188	207	186	415	205	93	134	197	42	167
Bacteria	Actinobacteria	Actinobacteria (class)	Actinomycetales	Dermacoccaceae	Dermacoccus	Dermacoccus sp. Ellin185	20	4	9	4	13	2	5	0	21	12	0	0	21	13	42	40	19	1	20	11	1	5
Bacteria	Proteobacteria	Deltaproteobacteria	Desulfarculales	Desulfarculaceae	Desulfarculus	Desulfarculus baarsii	186	84	55	41	91	80	78	15	168	124	24	44	129	77	147	138	97	30	192	134	23	63
Bacteria	Proteobacteria	Deltaproteobacteria	Desulfobacterales	Desulfobacteraceae	Desulfatibacillum	Desulfatibacillum alkenivorans	385	219	138	104	187	153	222	28	308	269	61	92	310	193	471	571	266	137	296	373	32	127
Bacteria	Firmicutes	Clostridia	Clostridiales	Peptococcaceae	Desulfitobacterium	Desulfitobacterium hafniense	6943	2123	2456	1205	3170	3651	3544	500	3543	4898	921	1505	4497	4777	7868	15012	5568	1193	2133	7155	787	2325
Bacteria	Proteobacteria	Deltaproteobacteria	Desulfobacterales	Desulfobacteraceae	Desulfobacterium	Desulfobacterium autotrophicum	290	119	159	122	232	191	240	56	311	262	65	78	219	300	226	252	421	110	191	206	66	111
Bacteria	Proteobacteria	Deltaproteobacteria	Desulfobacterales	Desulfobacteraceae	Desulfococcus	Desulfococcus oleovorans	514	124	166	108	200	278	332	85	275	316	74	162	399	326	526	760	387	182	280	380	35	149
Bacteria	Proteobacteria	Deltaproteobacteria	Desulfovibrionales	Desulfohalobiaceae	Desulfohalobium	Desulfohalobium retbaense	369	76	45	38	158	71	135	20	112	197	60	108	307	136	341	179	146	62	142	164	24	66
Bacteria	Proteobacteria	Deltaproteobacteria	Desulfovibrionales	Desulfomicrobiaceae	Desulfomicrobium	Desulfomicrobium baculatum	784	218	129	118	360	152	234	56	277	464	136	241	667	215	899	385	280	124	219	295	77	172
Bacteria	Proteobacteria	Deltaproteobacteria	Desulfovibrionales	Desulfohalobiaceae	Desulfonatronospira	Desulfonatronospira thiodismutans	180	15	21	26	51	44	41	1	67	50	13	21	123	36	149	15	31	16	74	47	1	25
Bacteria	Proteobacteria	Deltaproteobacteria	Desulfobacterales	Desulfobulbaceae	Desulfotalea	Desulfotalea psychrophila	691	243	231	166	350	294	323	124	390	458	124	249	580	282	728	529	338	152	462	390	60	180
Bacteria	Firmicutes	Clostridia	Clostridiales	Peptococcaceae	Desulfotomaculum	Desulfotomaculum acetoxidans	1229	396	460	194	514	643	640	98	639	972	249	222	723	685	1408	2564	835	223	356	1155	152	480
Bacteria	Firmicutes	Clostridia	Clostridiales	Peptococcaceae	Desulfotomaculum	Desulfotomaculum reducens	2432	655	954	433	1194	1283	1457	488	1363	1561	349	886	1678	1500	3138	5451	1624	427	1147	2696	506	801
Bacteria	Proteobacteria	Deltaproteobacteria	Desulfovibrionales	Desulfovibrionaceae	Desulfovibrio	Desulfovibrio aespoeensis	429	35	50	49	147	66	96	22	132	191	55	285	305	121	523	228	130	72	106	167	39	86
Bacteria	Proteobacteria	Deltaproteobacteria	Desulfovibrionales	Desulfovibrionaceae	Desulfovibrio	Desulfovibrio desulfuricans	10923	1199	1866	1127	3890	955	1421	3015	2306	11235	3210	5321	9293	2945	8837	1067	3499	1353	1802	5178	4519	2249
Bacteria	Proteobacteria	Deltaproteobacteria	Desulfovibrionales	Desulfovibrionaceae	Desulfovibrio	Desulfovibrio fructosovorans	279	30	26	17	85	33	113	5	96	68	43	53	235	132	285	103	144	86	54	55	8	50
Bacteria	Proteobacteria	Deltaproteobacteria	Desulfovibrionales	Desulfovibrionaceae	Desulfovibrio	Desulfovibrio magneticus	552	74	79	74	183	106	144	66	189	259	91	137	431	157	595	215	216	95	158	255	67	108
Bacteria	Proteobacteria	Deltaproteobacteria	Desulfovibrionales	Desulfovibrionaceae	Desulfovibrio	Desulfovibrio piger	11596	1526	2477	1455	3157	319	1272	5273	2993	18981	4803	7773	10899	4032	7091	254	4663	1403	1958	7724	7757	2740
Bacteria	Proteobacteria	Deltaproteobacteria	Desulfovibrionales	Desulfovibrionaceae	Desulfovibrio	Desulfovibrio salexigens	614	99	82	82	239	151	224	87	183	334	87	176	544	258	592	188	340	188	155	238	71	114
Bacteria	Proteobacteria	Deltaproteobacteria	Desulfovibrionales	Desulfovibrionaceae	Desulfovibrio	Desulfovibrio sp. 3_1_syn3	3042	70	117	118	1142	277	299	71	273	553	372	691	2311	349	3388	118	431	352	183	334	104	412
Bacteria	Proteobacteria	Deltaproteobacteria	Desulfovibrionales	Desulfovibrionaceae	Desulfovibrio	Desulfovibrio sp. FW1012B	298	18	20	23	99	37	70	9	62	73	33	61	239	63	293	90	62	40	96	87	4	38
Bacteria	Proteobacteria	Deltaproteobacteria	Desulfovibrionales	Desulfovibrionaceae	Desulfovibrio	Desulfovibrio vulgaris	13525	668	1384	819	5174	1385	1340	1506	1789	6435	2406	4330	10692	2098	13733	856	2478	1601	1314	3192	2200	2258
Bacteria	Chrysiogenetes	Chrysiogenetes (class)	Chrysiogenales	Chrysiogenaceae	Desulfurispirillum	Desulfurispirillum indicum	150	88	50	47	84	67	116	46	117	192	33	47	128	159	173	298	141	67	107	119	8	43
Bacteria	Proteobacteria	Deltaproteobacteria	Desulfobacterales	Desulfobulbaceae	Desulfurivibrio	Desulfurivibrio alkaliphilus	149	66	60	33	51	77	229	14	128	83	20	38	86	113	194	252	146	60	116	113	15	40
Bacteria	Proteobacteria	Deltaproteobacteria	Desulfuromonadales	Desulfuromonadaceae	Desulfuromonas	Desulfuromonas acetoxidans	287	76	118	78	114	119	163	12	177	199	42	115	200	208	287	510	256	66	271	247	35	100
Bacteria	Firmicutes	Clostridia	Clostridiales	Syntrophomonadaceae	Dethiobacter	Dethiobacter alkaliphilus	401	138	83	60	148	137	216	21	218	318	48	58	221	204	427	1181	231	30	153	511	29	111
Bacteria	Synergistetes	Synergistia	Synergistales	Synergistaceae	Dethiosulfovibrio	Dethiosulfovibrio peptidovorans	903	246	197	187	245	343	338	42	498	802	95	125	368	320	681	1223	427	86	357	646	72	229
Bacteria	Firmicutes	Negativicutes	Selenomonadales	Veillonellaceae	Dialister	Dialister invisus	335	94	188	85	129	135	215	58	305	248	64	52	305	180	208	519	210	60	117	299	114	164
Bacteria	Firmicutes	Negativicutes	Selenomonadales	Veillonellaceae	Dialister	Dialister micraerophilus	94	33	37	17	41	42	77	23	37	78	12	17	101	55	59	204	57	10	30	73	24	42
Bacteria	Proteobacteria	Gammaproteobacteria	Cardiobacteriales	Cardiobacteriaceae	Dichelobacter	Dichelobacter nodosus	82	48	83	42	47	57	91	10	137	50	20	35	65	71	51	55	81	56	97	76	18	36
Bacteria	Proteobacteria	Gammaproteobacteria	Enterobacteriales	Enterobacteriaceae	Dickeya	Dickeya dadantii	177	64	113	81	68	156	82	13	125	118	38	79	406	121	171	142	222	77	160	168	24	70
Bacteria	Proteobacteria	Gammaproteobacteria	Enterobacteriales	Enterobacteriaceae	Dickeya	Dickeya zeae	55	13	26	26	25	34	31	4	27	35	13	23	61	32	39	74	31	41	27	60	3	32
Bacteria	Dictyoglomi	Dictyoglomia	Dictyoglomales	Dictyoglomaceae	Dictyoglomus	Dictyoglomus thermophilum	242	134	95	66	106	139	233	74	161	249	50	74	183	158	219	605	180	64	109	288	24	117
Bacteria	Dictyoglomi	Dictyoglomia	Dictyoglomales	Dictyoglomaceae	Dictyoglomus	Dictyoglomus turgidum	201	53	106	43	92	118	117	11	148	151	17	60	142	127	172	279	187	24	92	202	22	74
Bacteria	Proteobacteria	Alphaproteobacteria	Rhodobacterales	Rhodobacteraceae	Dinoroseobacter	Dinoroseobacter shibae	101	14	33	23	36	47	44	5	73	99	23	26	77	40	92	147	69	21	47	70	12	34
Bacteria	Bacteroidetes	Flavobacteria	Flavobacteriales	Flavobacteriaceae	Dokdonia	Dokdonia donghaensis	315	199	88	254	22	75	553	49	369	345	26	16	79	757	38	34	1055	596	202	47	10	40
Bacteria	Firmicutes	Clostridia	Clostridiales	Lachnospiraceae	Dorea	Dorea formicigenerans	1800	446	837	272	736	1007	758	127	896	2144	609	198	979	884	1143	2584	989	125	500	1840	64	496
Bacteria	Firmicutes	Clostridia	Clostridiales	Lachnospiraceae	Dorea	Dorea longicatena	1893	504	902	281	799	997	827	160	829	2117	580	218	917	834	1504	2704	1012	116	382	1580	94	391
Bacteria	Bacteroidetes	Cytophagia	Cytophagales	Cytophagaceae	Dyadobacter	Dyadobacter fermentans	1171	1207	641	790	163	532	1846	645	1420	1298	1103	614	731	2404	227	282	2971	1692	540	340	226	736
Bacteria	Proteobacteria	Gammaproteobacteria	Enterobacteriales	Enterobacteriaceae	Edwardsiella	Edwardsiella ictaluri	88	22	24	35	25	59	36	30	87	70	20	33	99	58	92	100	86	38	53	65	10	57
Bacteria	Proteobacteria	Gammaproteobacteria	Enterobacteriales	Enterobacteriaceae	Edwardsiella	Edwardsiella tarda	161	51	36	51	33	72	46	15	102	84	39	43	93	92	115	73	136	29	112	95	19	55
Bacteria	Actinobacteria	Actinobacteria (class)	Coriobacteriales	Coriobacteriaceae	Eggerthella	Eggerthella lenta	3218	765	1074	515	1357	1869	2508	259	1492	1882	340	687	2554	1864	3545	7496	2262	499	942	2809	426	1690
Bacteria	Proteobacteria	Alphaproteobacteria	Rickettsiales	Anaplasmataceae	Ehrlichia	Ehrlichia canis	6	4	3	4	1	2	16	1	10	6	0	2	4	5	5	8	11	2	7	5	1	7
Bacteria	Proteobacteria	Alphaproteobacteria	Rickettsiales	Anaplasmataceae	Ehrlichia	Ehrlichia chaffeensis	6	14	15	2	5	7	15	2	11	19	2	2	23	8	4	25	8	2	11	13	0	3
Bacteria	Proteobacteria	Alphaproteobacteria	Rickettsiales	Anaplasmataceae	Ehrlichia	Ehrlichia ruminantium	13	6	12	3	22	10	31	0	17	3	0	5	16	5	5	42	9	3	5	15	2	4
Bacteria	Proteobacteria	Betaproteobacteria	Neisseriales	Neisseriaceae	Eikenella	Eikenella corrodens	244	46	115	85	18	43	17	6	104	22	20	85	311	159	169	40	214	6	16	40	3	35
Bacteria	Elusimicrobia	Elusimicrobia (class)	Elusimicrobiales	Elusimicrobiaceae	Elusimicrobium	Elusimicrobium minutum	304	89	131	103	237	217	365	30	234	247	24	82	394	259	567	876	288	134	117	410	29	136
Bacteria	Proteobacteria	Gammaproteobacteria	unclassified (derived from Gammaproteobacteria)	unclassified (derived from Gammaproteobacteria)	Endoriftia	Endoriftia persephone	19	8	4	5	10	18	7	1	21	8	7	10	9	8	43	37	7	20	27	22	1	6
Bacteria	Proteobacteria	Gammaproteobacteria	Pseudomonadales	Moraxellaceae	Enhydrobacter	Enhydrobacter aerosaccus	23	16	16	13	25	9	12	5	37	19	21	7	53	27	12	24	15	4	20	37	1	25
Bacteria	Proteobacteria	Gammaproteobacteria	Enterobacteriales	Enterobacteriaceae	Enterobacter	Enterobacter aerogenes	2	0	2	1	0	0	0	0	0	0	0	0	1	2	4	1	0	1	0	4	0	0
Bacteria	Proteobacteria	Gammaproteobacteria	Enterobacteriales	Enterobacteriaceae	Enterobacter	Enterobacter cancerogenus	3279	4	13	2236	14	20	155	2	214	12	3	6	14	783	23	17	892	4	1000	27	1	9
Bacteria	Proteobacteria	Gammaproteobacteria	Enterobacteriales	Enterobacteriaceae	Enterobacter	Enterobacter cloacae	8407	35	234	5759	301	275	434	7	275	135	45	72	154	1985	163	161	2475	80	2766	172	19	53
Bacteria	Proteobacteria	Gammaproteobacteria	Enterobacteriales	Enterobacteriaceae	Enterobacter	Enterobacter sp. 638	6849	83	86	4712	95	185	371	9	361	75	44	79	129	1630	140	162	1909	52	2114	154	18	80
Bacteria	Firmicutes	Bacilli	Lactobacillales	Enterococcaceae	Enterococcus	Enterococcus casseliflavus	148	73	56	40	55	63	166	14	147	151	21	38	113	126	135	723	142	23	70	176	14	37
Bacteria	Firmicutes	Bacilli	Lactobacillales	Enterococcaceae	Enterococcus	Enterococcus faecalis	1347	537	552	172	615	1088	985	79	716	1334	212	296	839	890	1399	2120	997	245	386	1322	148	364
Bacteria	Firmicutes	Bacilli	Lactobacillales	Enterococcaceae	Enterococcus	Enterococcus faecium	1010	398	470	277	719	760	781	98	619	996	166	259	1217	696	1124	1644	771	205	474	1136	125	463
Bacteria	Firmicutes	Bacilli	Lactobacillales	Enterococcaceae	Enterococcus	Enterococcus gallinarum	94	60	39	28	57	35	61	8	103	100	14	25	81	82	118	294	144	14	35	116	8	28
Bacteria	Firmicutes	Bacilli	Lactobacillales	Enterococcaceae	Enterococcus	Enterococcus italicus	62	28	24	9	15	17	92	4	52	47	9	35	45	54	41	142	29	5	27	73	6	22
Bacteria	Firmicutes	Clostridia	Clostridiales	unclassified (derived from Clostridiales)	Epulopiscium	Epulopiscium sp. 'N.t. morphotype B'	214	117	111	65	184	184	193	18	229	324	29	68	224	248	431	969	262	54	127	410	16	77
Bacteria	Firmicutes	Bacilli	Lactobacillales	Aerococcaceae	Eremococcus	Eremococcus coleocola	43	61	28	22	29	34	121	6	71	55	9	17	41	45	54	144	67	6	33	89	11	25
Bacteria	Proteobacteria	Gammaproteobacteria	Enterobacteriales	Enterobacteriaceae	Erwinia	Erwinia amylovora	24	4	6	10	9	12	12	1	21	12	3	15	24	17	22	14	15	3	15	19	2	4
Bacteria	Proteobacteria	Gammaproteobacteria	Enterobacteriales	Enterobacteriaceae	Erwinia	Erwinia billingiae	60	25	22	31	19	20	17	2	28	39	9	14	36	60	38	50	43	21	66	47	3	28
Bacteria	Proteobacteria	Gammaproteobacteria	Enterobacteriales	Enterobacteriaceae	Erwinia	Erwinia pyrifoliae	64	7	10	22	9	17	2	2	22	20	5	4	17	10	10	13	7	1	23	13	1	12
Bacteria	Proteobacteria	Gammaproteobacteria	Enterobacteriales	Enterobacteriaceae	Erwinia	Erwinia sp. Ejp 556	0	0	0	1	0	0	0	0	0	0	0	0	1	0	0	0	0	0	0	0	0	0
Bacteria	Proteobacteria	Gammaproteobacteria	Enterobacteriales	Enterobacteriaceae	Erwinia	Erwinia tasmaniensis	35	2	13	22	16	17	13	1	27	25	9	11	21	27	25	50	19	4	23	25	6	10
Bacteria	Firmicutes	Erysipelotrichi	Erysipelotrichales	Erysipelotrichaceae	Erysipelothrix	Erysipelothrix rhusiopathiae	115	202	35	42	55	68	278	15	134	116	12	14	135	68	231	328	75	14	49	130	6	39
Bacteria	Firmicutes	Erysipelotrichi	Erysipelotrichales	Erysipelotrichaceae	unclassified (derived from Erysipelotrichaceae)	Erysipelotrichaceae bacterium 3_1_53	470	274	232	95	242	564	599	41	351	574	92	110	368	361	685	1355	407	212	156	710	56	180
Bacteria	Firmicutes	Erysipelotrichi	Erysipelotrichales	Erysipelotrichaceae	unclassified (derived from Erysipelotrichaceae)	Erysipelotrichaceae bacterium 5_2_54FAA	672	491	378	154	404	628	959	49	768	888	102	142	514	569	987	1739	634	217	219	1219	75	291
Bacteria	Proteobacteria	Alphaproteobacteria	Sphingomonadales	Erythrobacteraceae	Erythrobacter	Erythrobacter litoralis	72	29	40	24	62	32	94	7	59	69	13	21	57	69	93	96	100	54	67	80	13	24
Bacteria	Proteobacteria	Alphaproteobacteria	Sphingomonadales	Erythrobacteraceae	Erythrobacter	Erythrobacter sp. NAP1	23	9	8	16	18	10	30	6	43	44	2	9	35	37	73	74	54	31	26	28	5	10
Bacteria	Proteobacteria	Alphaproteobacteria	Sphingomonadales	Erythrobacteraceae	Erythrobacter	Erythrobacter sp. SD-21	18	5	2	4	5	6	8	0	10	6	0	2	18	8	45	26	16	1	22	11	3	3
Bacteria	Proteobacteria	Gammaproteobacteria	Enterobacteriales	Enterobacteriaceae	Escherichia	Escherichia albertii	56	3	5	45	4	31	4	0	25	4	11	9	21	28	22	77	32	8	32	33	2	9
Bacteria	Proteobacteria	Gammaproteobacteria	Enterobacteriales	Enterobacteriaceae	Escherichia	Escherichia coli	14655	482	1043	10306	564	13185	421	339	3063	1839	3770	3708	6865	5339	3352	11823	6116	969	9032	6932	248	818
Bacteria	Proteobacteria	Gammaproteobacteria	Enterobacteriales	Enterobacteriaceae	Escherichia	Escherichia fergusonii	181	71	33	130	42	90	26	2	198	48	18	42	65	59	60	55	100	19	95	45	3	42
Bacteria	Proteobacteria	Gammaproteobacteria	Enterobacteriales	Enterobacteriaceae	Escherichia	Escherichia sp. 1_1_43	38	24	2	24	0	32	0	0	4	4	6	4	20	9	15	24	11	1	14	14	0	1
Bacteria	Proteobacteria	Gammaproteobacteria	Enterobacteriales	Enterobacteriaceae	Escherichia	Escherichia sp. 3_2_53FAA	500	16	34	359	15	498	23	19	98	82	125	109	204	223	166	466	259	35	296	230	8	34
Bacteria	Proteobacteria	Gammaproteobacteria	Enterobacteriales	Enterobacteriaceae	Escherichia	Escherichia sp. 4_1_40B	36	0	5	28	0	59	0	3	1	4	5	7	20	21	10	33	23	2	35	25	1	1
Bacteria	Firmicutes	Clostridia	Clostridiales	Ruminococcaceae	Ethanoligenens	Ethanoligenens harbinense	18452	3321	3585	1965	7160	8270	9955	848	5491	8254	1276	2742	10925	8859	26190	40435	10412	2812	3771	16648	1541	4725
Bacteria	Firmicutes	Erysipelotrichi	Erysipelotrichales	Erysipelotrichaceae	unclassified (derived from Erysipelotrichaceae)	Eubacterium biforme	1326	480	374	183	289	629	931	52	543	923	182	112	1048	617	908	1541	548	63	263	852	51	352
Bacteria	Firmicutes	Clostridia	Clostridiales	Eubacteriaceae	Eubacterium	Eubacterium cellulosolvens	1225	454	562	305	924	602	763	72	744	847	230	467	803	701	1566	2237	770	92	992	1409	170	302
Bacteria	Firmicutes	Erysipelotrichi	Erysipelotrichales	Erysipelotrichaceae	unclassified (derived from Erysipelotrichaceae)	Eubacterium dolichum	479	300	196	97	204	390	618	38	364	480	64	98	461	353	669	1132	437	112	183	697	52	170
Bacteria	Firmicutes	Clostridia	Clostridiales	Eubacteriaceae	Eubacterium	Eubacterium eligens	6802	1968	3380	1009	2731	2952	3467	364	3109	5255	929	982	4179	3223	7351	11925	3861	660	1747	6953	348	1792
Bacteria	Firmicutes	Clostridia	Clostridiales	Eubacteriaceae	Eubacterium	Eubacterium hallii	1995	562	867	405	697	769	1167	118	1257	1821	363	254	1474	1097	1997	3935	1369	147	628	2298	94	641
Bacteria	Firmicutes	Clostridia	Clostridiales	Eubacteriaceae	Eubacterium	Eubacterium limosum	5815	1554	1956	883	2729	3376	2999	414	2643	3910	695	1300	3832	3653	7071	12386	4299	1304	1471	5609	709	1880
Bacteria	Firmicutes	Clostridia	Clostridiales	Eubacteriaceae	Eubacterium	Eubacterium rectale	10216	3261	11024	1855	5009	5827	5531	742	4958	10143	2056	1550	6553	5674	11078	16918	6518	1068	2890	12681	743	3100
Bacteria	Firmicutes	Clostridia	Clostridiales	Eubacteriaceae	Eubacterium	Eubacterium saburreum	494	398	271	145	237	285	652	112	471	642	98	112	365	322	530	1432	385	40	244	697	30	227
Bacteria	Firmicutes	Clostridia	Clostridiales	Eubacteriaceae	Eubacterium	Eubacterium saphenum	210	120	103	42	88	101	192	15	151	193	31	31	228	147	399	826	158	15	85	367	11	77
Bacteria	Firmicutes	Clostridia	Clostridiales	Eubacteriaceae	Eubacterium	Eubacterium siraeum	4384	863	1703	537	1177	1630	3565	229	1786	2170	269	545	3189	2146	7689	12211	2372	252	1054	5223	163	1063
Bacteria	Firmicutes	Clostridia	Clostridiales	Eubacteriaceae	Eubacterium	Eubacterium ventriosum	1281	408	669	303	486	713	949	99	798	1201	174	170	885	803	1817	3257	885	68	432	1887	50	358
Bacteria	Firmicutes	Clostridia	Clostridiales	Eubacteriaceae	Eubacterium	Eubacterium yurii	368	120	115	82	203	201	347	22	221	344	34	50	409	223	309	619	278	34	114	479	17	141
Bacteria	Firmicutes	Bacilli	Bacillales	unclassified (derived from Bacillales)	Exiguobacterium	Exiguobacterium arabatum	0	0	0	2	0	4	0	0	0	0	1	0	2	0	1	0	0	0	0	0	0	0
Bacteria	Firmicutes	Bacilli	Bacillales	unclassified (derived from Bacillales)	Exiguobacterium	Exiguobacterium sibiricum	452	229	166	83	302	245	508	27	296	333	39	84	273	342	591	1114	372	108	164	451	42	133
Bacteria	Firmicutes	Bacilli	Bacillales	unclassified (derived from Bacillales)	Exiguobacterium	Exiguobacterium sp. AT1b	348	195	103	63	142	143	298	12	193	207	29	52	277	206	370	547	276	87	123	332	27	115
Bacteria	Firmicutes	Clostridia	Clostridiales	Ruminococcaceae	Faecalibacterium	Faecalibacterium prausnitzii	16945	4245	5986	6726	6272	6249	8286	980	9751	10009	1650	3513	12651	9193	16131	27633	10869	1843	6635	12944	1731	5398
Bacteria	Proteobacteria	Gammaproteobacteria	Alteromonadales	Ferrimonadaceae	Ferrimonas	Ferrimonas balearica	73	19	43	41	31	48	43	2	114	50	23	28	56	47	59	96	60	41	127	69	9	76
Bacteria	Thermotogae	Thermotogae (class)	Thermotogales	Thermotogaceae	Fervidobacterium	Fervidobacterium nodosum	307	131	133	75	184	201	218	17	229	255	28	54	180	229	315	591	273	149	193	336	28	105
Bacteria	Fibrobacteres	Fibrobacteres (class)	Fibrobacterales	Fibrobacteraceae	Fibrobacter	Fibrobacter succinogenes	983	1484	707	712	412	459	797	378	1104	970	221	226	820	870	978	1671	968	378	1419	957	164	563
Bacteria	Firmicutes	Clostridia	Clostridiales	Peptostreptococcaceae	Filifactor	Filifactor alocis	327	140	108	54	124	168	231	25	214	384	95	78	204	231	332	834	246	22	123	373	22	118
Bacteria	Firmicutes	Clostridia	Clostridiales	Clostridiales Family XI. Incertae Sedis	Finegoldia	Finegoldia magna	779	481	382	315	974	521	938	61	655	819	263	455	657	561	1498	1827	627	153	854	1011	236	305
Bacteria	Bacteroidetes	Flavobacteria	Flavobacteriales	unclassified (derived from Flavobacteriales)	unclassified (derived from Flavobacteriales)	Flavobacteria bacterium BAL38	50	214	49	209	8	60	117	0	383	90	5	30	133	82	16	45	134	102	135	14	3	31
Bacteria	Bacteroidetes	Flavobacteria	unclassified (derived from Flavobacteria)	unclassified (derived from Flavobacteria)	unclassified (derived from Flavobacteria)	Flavobacteria bacterium BBFL7	346	426	94	219	34	59	449	7	355	306	38	52	73	664	52	40	984	555	185	43	18	50
Bacteria	Bacteroidetes	Flavobacteria	unclassified (derived from Flavobacteria)	unclassified (derived from Flavobacteria)	unclassified (derived from Flavobacteria)	Flavobacteria bacterium MS024-2A	67	97	38	108	16	37	41	1	171	33	2	6	19	77	52	10	50	28	76	15	2	7
Bacteria	Bacteroidetes	Flavobacteria	unclassified (derived from Flavobacteria)	unclassified (derived from Flavobacteria)	unclassified (derived from Flavobacteria)	Flavobacteria bacterium MS024-3C	43	117	8	70	9	20	59	0	121	40	1	1	23	60	14	10	95	18	52	8	0	7
Bacteria	Bacteroidetes	Flavobacteria	Flavobacteriales	Flavobacteriaceae	unclassified (derived from Flavobacteriaceae)	Flavobacteriaceae bacterium 3519-10	277	444	139	269	20	91	469	90	443	291	44	42	183	554	45	86	835	459	173	90	30	69
Bacteria	Bacteroidetes	Flavobacteria	Flavobacteriales	unclassified (derived from Flavobacteriales)	unclassified (derived from Flavobacteriales)	Flavobacteriales bacterium ALC-1	42	197	49	78	39	49	101	23	152	68	24	11	49	61	11	9	63	63	83	11	9	40
Bacteria	Bacteroidetes	Flavobacteria	Flavobacteriales	Flavobacteriaceae	Flavobacterium	Flavobacterium johnsoniae	1272	1863	817	1307	610	1084	2093	1575	1909	1568	873	985	1343	3412	257	304	4105	2502	787	718	621	1719
Bacteria	Bacteroidetes	Flavobacteria	Flavobacteriales	Flavobacteriaceae	Flavobacterium	Flavobacterium psychrophilum	812	630	222	518	129	295	1139	193	957	813	111	115	640	1425	323	244	2000	1305	416	229	63	104
Bacteria	Bacteroidetes	Flavobacteria	Flavobacteriales	Flavobacteriaceae	Flavobacterium	Flavobacterium sp.	39	49	102	0	0	0	38	0	0	301	162	399	750	315	89	102	399	42	40	11	316	328
Bacteria	Proteobacteria	Gammaproteobacteria	Thiotrichales	Francisellaceae	Francisella	Francisella novicida	44	16	37	20	30	43	53	24	42	54	9	28	49	39	49	102	24	7	51	36	3	20
Bacteria	Proteobacteria	Gammaproteobacteria	Thiotrichales	Francisellaceae	Francisella	Francisella philomiragia	59	67	69	40	59	101	68	123	88	79	57	42	75	48	49	172	79	32	56	60	19	40
Bacteria	Proteobacteria	Gammaproteobacteria	Thiotrichales	Francisellaceae	Francisella	Francisella tularensis	79	42	48	26	69	64	74	3	76	66	7	26	102	73	120	188	111	54	32	84	8	38
Bacteria	Actinobacteria	Actinobacteria (class)	Actinomycetales	Frankiaceae	Frankia	Frankia alni	108	32	57	26	77	86	101	6	70	85	11	21	68	112	144	168	143	61	66	91	24	30
Bacteria	Actinobacteria	Actinobacteria (class)	Actinomycetales	Frankiaceae	Frankia	Frankia sp. CcI3	71	55	57	33	110	82	63	8	100	81	8	16	55	52	94	137	92	54	67	52	14	31
Bacteria	Actinobacteria	Actinobacteria (class)	Actinomycetales	Frankiaceae	Frankia	Frankia sp. EAN1pec	114	34	41	33	41	48	78	8	110	57	19	24	81	78	100	288	84	20	64	87	15	49
Bacteria	Actinobacteria	Actinobacteria (class)	Actinomycetales	Frankiaceae	Frankia	Frankia sp. EUN1f	36	4	7	3	5	7	11	0	14	12	0	1	15	5	26	31	22	1	28	15	6	7
Bacteria	Actinobacteria	Actinobacteria (class)	Actinomycetales	Frankiaceae	Frankia	Frankia sp. EuI1c	58	34	19	21	9	29	29	2	28	50	6	8	52	46	70	143	58	8	33	42	8	26
Bacteria	Actinobacteria	Actinobacteria (class)	Actinomycetales	Frankiaceae	Frankia	Frankia symbiont of Datisca glomerata	17	11	7	6	2	5	12	0	12	15	5	7	10	8	31	21	19	3	13	13	2	4
Bacteria	Proteobacteria	Alphaproteobacteria	Rhizobiales	Aurantimonadaceae	Fulvimarina	Fulvimarina pelagi	8	1	19	9	7	5	6	1	10	21	1	3	15	16	5	12	16	4	10	11	0	7
Bacteria	Fusobacteria	Fusobacteria (class)	Fusobacteriales	Fusobacteriaceae	Fusobacterium	Fusobacterium gonidiaformans	53	32	19	20	7	20	52	3	88	45	4	7	30	82	34	103	138	38	24	48	4	19
Bacteria	Fusobacteria	Fusobacteria (class)	Fusobacteriales	Fusobacteriaceae	Fusobacterium	Fusobacterium mortiferum	200	415	119	93	63	124	312	15	260	253	36	254	331	201	221	609	185	33	138	443	4403	1176
Bacteria	Fusobacteria	Fusobacteria (class)	Fusobacteriales	Fusobacteriaceae	Fusobacterium	Fusobacterium nucleatum	1427	1161	698	472	616	908	2293	116	1494	1337	177	444	1217	1250	1529	3364	1457	499	674	1844	1528	1059
Bacteria	Fusobacteria	Fusobacteria (class)	Fusobacteriales	Fusobacteriaceae	Fusobacterium	Fusobacterium periodonticum	29	34	21	16	15	12	71	5	39	37	4	12	21	34	48	81	31	5	33	44	10	17
Bacteria	Fusobacteria	Fusobacteria (class)	Fusobacteriales	Fusobacteriaceae	Fusobacterium	Fusobacterium sp. 1_1_41FAA	77	24	14	18	22	39	76	1	42	49	7	8	61	30	56	126	31	6	29	54	6	75
Bacteria	Fusobacteria	Fusobacteria (class)	Fusobacteriales	Fusobacteriaceae	Fusobacterium	Fusobacterium sp. 2_1_31	40	39	19	14	17	37	135	17	84	37	3	7	34	37	90	166	34	9	30	62	12	23
Bacteria	Fusobacteria	Fusobacteria (class)	Fusobacteriales	Fusobacteriaceae	Fusobacterium	Fusobacterium sp. 3_1_27	9	2	7	3	1	4	9	0	11	17	1	0	11	9	2	6	10	6	3	7	2	4
Bacteria	Fusobacteria	Fusobacteria (class)	Fusobacteriales	Fusobacteriaceae	Fusobacterium	Fusobacterium sp. 3_1_33	10	4	7	8	2	7	19	0	14	21	2	6	10	10	19	16	14	1	4	20	8	8
Bacteria	Fusobacteria	Fusobacteria (class)	Fusobacteriales	Fusobacteriaceae	Fusobacterium	Fusobacterium sp. 3_1_36A2	21	21	16	9	16	6	82	0	53	28	2	5	42	25	32	27	22	3	10	48	5	11
Bacteria	Fusobacteria	Fusobacteria (class)	Fusobacteriales	Fusobacteriaceae	Fusobacterium	Fusobacterium sp. 3_1_5R	61	95	45	31	36	55	161	7	113	79	6	20	70	61	39	206	81	18	47	77	20	22
Bacteria	Fusobacteria	Fusobacteria (class)	Fusobacteriales	Fusobacteriaceae	Fusobacterium	Fusobacterium sp. 4_1_13	18	35	9	4	4	3	51	4	17	17	1	4	20	15	18	70	19	4	5	21	6	5
Bacteria	Fusobacteria	Fusobacteria (class)	Fusobacteriales	Fusobacteriaceae	Fusobacterium	Fusobacterium sp. 7_1	16	38	12	5	14	27	43	5	34	43	11	6	41	23	28	58	32	3	11	47	1	18
Bacteria	Fusobacteria	Fusobacteria (class)	Fusobacteriales	Fusobacteriaceae	Fusobacterium	Fusobacterium sp. D11	40	32	26	10	26	35	12	1	24	36	6	6	35	25	46	41	21	10	16	38	15	23
Bacteria	Fusobacteria	Fusobacteria (class)	Fusobacteriales	Fusobacteriaceae	Fusobacterium	Fusobacterium sp. D12	61	53	41	23	38	73	100	7	89	80	16	23	99	81	98	269	146	12	59	137	14	59
Bacteria	Fusobacteria	Fusobacteria (class)	Fusobacteriales	Fusobacteriaceae	Fusobacterium	Fusobacterium ulcerans	398	172	140	75	146	203	206	19	226	207	45	102	295	296	330	765	308	48	135	412	155	149
Bacteria	Fusobacteria	Fusobacteria (class)	Fusobacteriales	Fusobacteriaceae	Fusobacterium	Fusobacterium varium	305	122	184	51	111	187	350	20	317	229	51	65	259	217	392	480	217	63	125	401	145	114
Bacteria	Proteobacteria	Betaproteobacteria	Gallionellales	Gallionellaceae	Gallionella	Gallionella capsiferriformans	64	61	51	39	27	58	30	5	145	43	36	52	61	64	17	98	86	64	47	79	4	83
Bacteria	Actinobacteria	Actinobacteria (class)	Bifidobacteriales	Bifidobacteriaceae	Gardnerella	Gardnerella vaginalis	294	139	181	92	124	126	273	8	268	353	42	66	274	197	352	575	185	46	149	377	13	132
Bacteria	Firmicutes	Bacilli	Bacillales	unclassified (derived from Bacillales)	Gemella	Gemella haemolysans	112	170	38	32	46	76	294	43	118	81	14	17	60	63	82	200	59	7	70	109	3	22
Bacteria	Planctomycetes	Planctomycetacia	Planctomycetales	Planctomycetaceae	Gemmata	Gemmata obscuriglobus	47	25	18	6	15	15	28	3	41	59	7	13	31	34	37	70	34	8	62	48	6	22
Bacteria	Gemmatimonadetes	Gemmatimonadetes (class)	Gemmatimonadales	Gemmatimonadaceae	Gemmatimonas	Gemmatimonas aurantiaca	106	75	58	30	40	47	139	6	111	100	19	15	67	144	55	183	183	105	152	98	10	38
Bacteria	Firmicutes	Bacilli	Bacillales	Bacillaceae	Geobacillus	Geobacillus kaustophilus	943	664	288	178	408	341	992	46	500	500	87	143	508	482	875	1564	615	223	354	688	70	216
Bacteria	Firmicutes	Bacilli	Bacillales	Bacillaceae	Geobacillus	Geobacillus sp. C56-T3	122	108	29	22	38	35	138	8	66	73	17	20	83	82	132	285	107	36	33	133	8	26
Bacteria	Firmicutes	Bacilli	Bacillales	Bacillaceae	Geobacillus	Geobacillus sp. G11MC16	522	272	237	97	208	225	619	27	296	352	56	52	303	308	527	1217	402	126	204	626	49	161
Bacteria	Firmicutes	Bacilli	Bacillales	Bacillaceae	Geobacillus	Geobacillus sp. WCH70	329	212	119	64	115	142	385	39	231	246	24	46	189	214	290	683	219	59	125	332	18	78
Bacteria	Firmicutes	Bacilli	Bacillales	Bacillaceae	Geobacillus	Geobacillus sp. Y4.1MC1	110	102	52	29	64	80	171	5	113	138	9	20	145	97	114	312	156	29	57	150	23	72
Bacteria	Firmicutes	Bacilli	Bacillales	Bacillaceae	Geobacillus	Geobacillus sp. Y412MC52	321	214	117	48	142	110	451	18	204	211	28	46	207	205	420	721	242	60	111	399	14	81
Bacteria	Firmicutes	Bacilli	Bacillales	Bacillaceae	Geobacillus	Geobacillus sp. Y412MC61	11	7	1	7	9	3	1	0	0	5	0	1	2	1	16	18	3	2	2	5	0	1
Bacteria	Firmicutes	Bacilli	Bacillales	Bacillaceae	Geobacillus	Geobacillus stearothermophilus	0	0	0	0	0	0	0	0	0	0	0	1	0	0	0	0	0	0	0	0	0	0
Bacteria	Firmicutes	Bacilli	Bacillales	Bacillaceae	Geobacillus	Geobacillus thermodenitrificans	575	245	218	110	331	230	570	27	296	391	59	79	364	362	593	1141	449	101	230	495	51	177
Bacteria	Firmicutes	Bacilli	Bacillales	Bacillaceae	Geobacillus	Geobacillus thermoglucosidasius	95	148	58	18	58	80	283	11	104	96	10	20	105	79	137	251	102	24	49	121	13	54
Bacteria	Proteobacteria	Deltaproteobacteria	Desulfuromonadales	Geobacteraceae	Geobacter	Geobacter bemidjiensis	340	81	80	77	122	87	238	20	191	224	23	61	188	234	343	525	252	77	175	230	37	126
Bacteria	Proteobacteria	Deltaproteobacteria	Desulfuromonadales	Geobacteraceae	Geobacter	Geobacter lovleyi	234	77	77	89	93	124	187	49	188	149	47	77	182	157	239	383	224	86	206	238	41	142
Bacteria	Proteobacteria	Deltaproteobacteria	Desulfuromonadales	Geobacteraceae	Geobacter	Geobacter metallireducens	659	149	418	122	483	447	368	36	420	399	90	103	337	403	502	917	463	250	458	403	82	148
Bacteria	Proteobacteria	Deltaproteobacteria	Desulfuromonadales	Geobacteraceae	Geobacter	Geobacter sp. FRC-32	198	64	63	45	76	69	152	13	108	146	17	38	122	165	153	327	175	52	93	154	25	80
Bacteria	Proteobacteria	Deltaproteobacteria	Desulfuromonadales	Geobacteraceae	Geobacter	Geobacter sp. M18	115	28	31	30	20	23	48	9	67	78	9	20	63	55	97	245	48	9	67	110	8	30
Bacteria	Proteobacteria	Deltaproteobacteria	Desulfuromonadales	Geobacteraceae	Geobacter	Geobacter sp. M21	115	109	85	18	74	88	69	35	69	88	12	12	75	111	142	131	119	37	75	97	13	33
Bacteria	Proteobacteria	Deltaproteobacteria	Desulfuromonadales	Geobacteraceae	Geobacter	Geobacter sulfurreducens	561	194	441	148	604	430	353	75	388	477	65	181	434	394	664	839	472	243	394	512	73	192
Bacteria	Proteobacteria	Deltaproteobacteria	Desulfuromonadales	Geobacteraceae	Geobacter	Geobacter uraniireducens	547	255	342	135	409	435	368	162	384	446	125	165	407	423	519	791	538	263	420	530	82	285
Bacteria	Actinobacteria	Actinobacteria (class)	Actinomycetales	Geodermatophilaceae	Geodermatophilus	Geodermatophilus obscurus	85	57	33	23	45	35	56	4	43	63	8	23	58	57	147	222	53	15	39	128	10	41
Bacteria	Proteobacteria	Gammaproteobacteria	Alteromonadales	Alteromonadaceae	Glaciecola	Glaciecola sp. HTCC2999	0	0	0	0	0	0	1	0	0	1	0	0	0	2	0	0	0	0	0	0	0	1
Bacteria	Cyanobacteria	Gloeobacteria	Gloeobacterales	unclassified (derived from Gloeobacterales)	Gloeobacter	Gloeobacter violaceus	218	83	207	73	187	224	152	23	219	192	27	38	149	159	291	498	224	94	196	176	23	82
Bacteria	Proteobacteria	Alphaproteobacteria	Rhodospirillales	Acetobacteraceae	Gluconacetobacter	Gluconacetobacter diazotrophicus	73	25	27	18	41	47	47	8	31	71	8	15	361	78	75	89	109	19	48	75	26	41
Bacteria	Proteobacteria	Alphaproteobacteria	Rhodospirillales	Acetobacteraceae	Gluconacetobacter	Gluconacetobacter hansenii	13	61	12	8	6	8	7	0	15	11	9	6	15	10	13	13	9	5	26	35	1	9
Bacteria	Proteobacteria	Alphaproteobacteria	Rhodospirillales	Acetobacteraceae	Gluconobacter	Gluconobacter oxydans	86	24	71	81	60	92	59	11	92	114	22	22	58	104	128	120	125	86	106	106	11	35
Bacteria	Actinobacteria	Actinobacteria (class)	Actinomycetales	Gordoniaceae	Gordonia	Gordonia bronchialis	41	6	20	5	20	20	37	0	26	30	11	7	43	23	72	77	37	11	15	28	1	19
Bacteria	Actinobacteria	Actinobacteria (class)	Actinomycetales	Gordoniaceae	Gordonia	Gordonia westfalica	1	0	0	0	0	0	1	0	0	0	0	0	0	0	1	0	0	0	0	0	0	0
Bacteria	Bacteroidetes	Flavobacteria	Flavobacteriales	Flavobacteriaceae	Gramella	Gramella forsetii	998	714	378	732	229	417	1399	281	1524	949	235	262	549	2108	167	322	2801	1825	636	185	178	281
Bacteria	Proteobacteria	Alphaproteobacteria	Rhodospirillales	Acetobacteraceae	Granulibacter	Granulibacter bethesdensis	85	53	63	32	77	88	65	11	82	57	11	20	63	66	133	126	55	45	66	89	12	34
Bacteria	Firmicutes	Bacilli	Lactobacillales	Carnobacteriaceae	Granulicatella	Granulicatella adiacens	116	87	42	28	48	43	171	11	114	126	15	12	85	75	93	192	81	7	59	182	4	43
Bacteria	Firmicutes	Bacilli	Lactobacillales	Carnobacteriaceae	Granulicatella	Granulicatella elegans	82	36	23	16	21	33	101	6	86	73	14	8	76	54	104	167	64	6	34	100	3	23
Bacteria	Proteobacteria	Gammaproteobacteria	Vibrionales	Vibrionaceae	unclassified (derived from Vibrionaceae)	Grimontia hollisae	14	69	33	12	11	19	17	3	37	20	6	7	24	14	14	31	11	2	78	37	4	14
Bacteria	Proteobacteria	Gammaproteobacteria	Pasteurellales	Pasteurellaceae	Haemophilus	Haemophilus ducreyi	105	132	133	26	39	156	49	42	131	63	49	25	119	60	84	134	66	20	56	83	12	23
Bacteria	Proteobacteria	Gammaproteobacteria	Pasteurellales	Pasteurellaceae	Haemophilus	Haemophilus influenzae	363	656	260	180	194	680	154	86	345	207	358	116	535	210	360	310	236	95	211	238	104	146
Bacteria	Proteobacteria	Gammaproteobacteria	Pasteurellales	Pasteurellaceae	Haemophilus	Haemophilus parasuis	407	435	630	137	118	1020	211	88	293	90	316	72	547	125	178	181	159	39	167	341	65	78
Bacteria	Proteobacteria	Gammaproteobacteria	Oceanospirillales	Hahellaceae	Hahella	Hahella chejuensis	248	81	182	69	191	155	132	17	209	214	55	66	154	159	197	345	311	100	200	211	38	109
Bacteria	Firmicutes	Clostridia	Halanaerobiales	Halanaerobiaceae	Halanaerobium	Halanaerobium sp. 'sapolanicus'	316	129	121	90	162	192	269	34	289	335	39	51	195	231	450	671	279	46	149	393	25	128
Bacteria	Proteobacteria	Deltaproteobacteria	Myxococcales	Haliangiaceae	Haliangium	Haliangium ochraceum	155	84	51	63	41	54	70	9	137	153	19	36	121	117	103	213	137	59	104	117	16	58
Bacteria	Proteobacteria	Gammaproteobacteria	Oceanospirillales	Halomonadaceae	Halomonas	Halomonas elongata	48	15	35	28	30	37	47	5	68	48	25	13	43	50	60	118	71	30	59	60	4	44
Bacteria	Proteobacteria	Gammaproteobacteria	Chromatiales	Ectothiorhodospiraceae	Halorhodospira	Halorhodospira halophila	133	34	90	69	138	127	66	11	120	111	21	34	114	102	93	137	109	61	132	128	10	55
Bacteria	Firmicutes	Clostridia	Halanaerobiales	Halanaerobiaceae	Halothermothrix	Halothermothrix orenii	902	388	258	182	442	437	623	50	529	684	103	211	695	656	1132	2186	710	216	370	1068	93	313
Bacteria	Proteobacteria	Gammaproteobacteria	Chromatiales	Halothiobacillaceae	Halothiobacillus	Halothiobacillus neapolitanus	65	24	24	32	24	45	27	4	72	35	9	16	45	64	72	42	71	26	64	55	4	27
Bacteria	Proteobacteria	Epsilonproteobacteria	Campylobacterales	Helicobacteraceae	Helicobacter	Helicobacter acinonychis	17	16	28	5	31	15	23	5	11	14	6	49	14	8	19	20	5	9	13	16	2	7
Bacteria	Proteobacteria	Epsilonproteobacteria	Campylobacterales	Helicobacteraceae	Helicobacter	Helicobacter bilis	30	23	7	11	9	4	15	1	20	10	1	18	13	14	26	41	17	5	14	12	1	6
Bacteria	Proteobacteria	Epsilonproteobacteria	Campylobacterales	Helicobacteraceae	Helicobacter	Helicobacter canadensis	5	25	7	15	6	5	5	1	30	9	2	6	17	3	3	5	7	4	23	7	1	8
Bacteria	Proteobacteria	Epsilonproteobacteria	Campylobacterales	Helicobacteraceae	Helicobacter	Helicobacter cinaedi	79	67	21	11	34	31	37	1	38	33	3	5	13	38	36	15	27	13	29	16	2	9
Bacteria	Proteobacteria	Epsilonproteobacteria	Campylobacterales	Helicobacteraceae	Helicobacter	Helicobacter felis	49	24	23	38	26	15	57	2	92	163	10	16	54	41	38	108	67	19	13	35	3	18
Bacteria	Proteobacteria	Epsilonproteobacteria	Campylobacterales	Helicobacteraceae	Helicobacter	Helicobacter hepaticus	143	123	124	47	156	109	140	11	146	160	12	47	134	99	170	219	95	82	97	149	18	84
Bacteria	Proteobacteria	Epsilonproteobacteria	Campylobacterales	Helicobacteraceae	Helicobacter	Helicobacter mustelae	36	12	8	11	19	30	23	61	31	28	5	8	19	21	24	42	17	4	15	18	1	9
Bacteria	Proteobacteria	Epsilonproteobacteria	Campylobacterales	Helicobacteraceae	Helicobacter	Helicobacter pullorum	4	15	6	8	12	13	21	0	33	10	2	16	8	5	10	16	6	1	16	10	1	6
Bacteria	Proteobacteria	Epsilonproteobacteria	Campylobacterales	Helicobacteraceae	Helicobacter	Helicobacter pylori	86	141	100	68	105	93	91	11	118	161	69	38	77	113	45	119	108	60	151	121	13	78
Bacteria	Proteobacteria	Epsilonproteobacteria	Campylobacterales	Helicobacteraceae	Helicobacter	Helicobacter winghamensis	7	63	14	21	13	12	29	1	21	13	4	5	8	5	7	50	4	2	15	7	0	6
Bacteria	Firmicutes	Clostridia	Clostridiales	Heliobacteriaceae	Heliobacterium	Heliobacterium modesticaldum	1571	703	546	261	564	803	928	93	980	1170	174	291	930	935	1948	3388	1255	263	506	1565	175	434
Bacteria	Proteobacteria	Betaproteobacteria	Burkholderiales	Oxalobacteraceae	Herbaspirillum	Herbaspirillum seropedicae	90	33	102	65	33	108	29	13	295	70	67	81	114	72	64	130	55	55	93	218	18	188
Bacteria	Proteobacteria	Betaproteobacteria	Burkholderiales	Oxalobacteraceae	Herminiimonas	Herminiimonas arsenicoxydans	119	44	175	63	96	169	88	19	336	107	69	109	161	80	144	160	127	90	150	238	10	201
Bacteria	Chloroflexi	Chloroflexi (class)	Herpetosiphonales	Herpetosiphonaceae	Herpetosiphon	Herpetosiphon aurantiacus	190	88	77	63	133	130	134	9	229	156	21	52	121	166	225	341	185	48	129	224	17	78
Bacteria	Proteobacteria	Alphaproteobacteria	Rhodobacterales	Hyphomonadaceae	Hirschia	Hirschia baltica	56	21	17	8	21	27	20	6	47	40	9	50	17	48	20	77	79	25	17	41	5	15
Bacteria	Proteobacteria	Gammaproteobacteria	Pasteurellales	Pasteurellaceae	Histophilus	Histophilus somni	370	297	255	151	364	599	169	40	206	199	392	175	410	175	499	349	241	94	264	170	101	103
Bacteria	Proteobacteria	Alphaproteobacteria	Rhizobiales	Phyllobacteriaceae	Hoeflea	Hoeflea phototrophica	16	10	11	5	6	8	8	1	12	14	4	6	20	12	21	48	19	0	15	32	3	4
Bacteria	Firmicutes	Erysipelotrichi	Erysipelotrichales	Erysipelotrichaceae	Holdemania	Holdemania filiformis	4971	1824	1642	862	2442	3123	3457	246	2770	4522	600	1092	3536	3625	6060	10975	4123	1369	1393	5517	458	1587
Bacteria	Aquificae	Aquificae (class)	Aquificales	Aquificaceae	Hydrogenivirga	Hydrogenivirga sp. 128-5-R1-1	26	28	15	10	46	26	32	3	46	35	2	6	32	22	31	56	22	8	28	40	3	17
Bacteria	Aquificae	Aquificae (class)	Aquificales	Aquificaceae	Hydrogenobacter	Hydrogenobacter thermophilus	47	34	23	11	14	15	49	3	41	37	4	7	30	40	41	49	52	49	40	50	1	7
Bacteria	Aquificae	Aquificae (class)	Aquificales	Aquificaceae	Hydrogenobaculum	Hydrogenobaculum sp. Y04AAS1	77	20	26	12	41	22	32	3	45	40	8	13	45	51	55	142	65	31	52	60	2	32
Bacteria	Proteobacteria	Alphaproteobacteria	Rhizobiales	Hyphomicrobiaceae	Hyphomicrobium	Hyphomicrobium denitrificans	37	13	22	28	20	15	20	2	36	26	3	6	21	47	31	50	48	47	38	40	0	13
Bacteria	Proteobacteria	Alphaproteobacteria	Rhodobacterales	Hyphomonadaceae	Hyphomonas	Hyphomonas neptunium	158	48	85	31	91	91	72	7	94	63	10	16	87	54	106	229	81	41	64	108	22	33
Bacteria	Proteobacteria	Gammaproteobacteria	Alteromonadales	Idiomarinaceae	Idiomarina	Idiomarina baltica	30	29	23	16	24	17	25	39	62	38	10	11	23	38	50	63	58	30	51	30	3	18
Bacteria	Proteobacteria	Gammaproteobacteria	Alteromonadales	Idiomarinaceae	Idiomarina	Idiomarina loihiensis	96	34	68	37	108	100	74	8	104	62	17	15	88	62	71	129	90	90	156	66	14	51
Bacteria	Fusobacteria	Fusobacteria (class)	Fusobacteriales	Fusobacteriaceae	Ilyobacter	Ilyobacter polytropus	727	413	272	182	273	384	615	53	578	615	89	207	613	561	564	1210	658	274	279	748	819	360
Bacteria	Actinobacteria	Actinobacteria (class)	Actinomycetales	Intrasporangiaceae	Intrasporangium	Intrasporangium calvum	53	10	8	11	14	22	17	19	44	27	6	11	37	44	86	80	58	9	14	34	5	20
Bacteria	Actinobacteria	Actinobacteria (class)	Actinomycetales	Intrasporangiaceae	Janibacter	Janibacter sp. HTCC2649	60	24	21	12	29	33	35	21	42	48	3	13	47	33	86	165	79	11	21	61	5	14
Bacteria	Proteobacteria	Alphaproteobacteria	Rhodobacterales	Rhodobacteraceae	Jannaschia	Jannaschia sp. CCS1	125	36	73	27	48	62	53	12	41	56	11	30	83	40	102	121	67	24	78	78	4	18
Bacteria	Proteobacteria	Betaproteobacteria	Burkholderiales	Oxalobacteraceae	Janthinobacterium	Janthinobacterium sp. Marseille	151	66	214	80	131	194	64	29	349	146	81	95	163	110	63	176	121	110	173	254	31	206
Bacteria	Actinobacteria	Actinobacteria (class)	Actinomycetales	Jonesiaceae	Jonesia	Jonesia denitrificans	89	37	62	25	58	44	85	5	63	67	11	19	62	57	124	192	104	6	56	52	4	18
Bacteria	Synergistetes	Synergistia	Synergistales	Synergistaceae	Jonquetella	Jonquetella anthropi	145	72	36	34	31	60	74	7	115	118	10	18	94	69	114	216	71	12	105	146	12	49
Bacteria	Proteobacteria	Gammaproteobacteria	Oceanospirillales	Alcanivoracaceae	Kangiella	Kangiella koreensis	62	31	45	31	45	55	74	5	99	45	8	21	49	77	50	93	82	50	52	60	7	23
Bacteria	Proteobacteria	Alphaproteobacteria	Rhodobacterales	Rhodobacteraceae	Ketogulonicigenium	Ketogulonicigenium vulgare	46	12	18	9	13	14	13	1	29	25	14	12	44	22	41	29	46	10	15	35	2	20
Bacteria	Actinobacteria	Actinobacteria (class)	Actinomycetales	Kineosporiaceae	Kineococcus	Kineococcus radiotolerans	157	64	68	36	80	95	73	7	79	141	14	37	132	151	293	504	145	36	91	131	9	50
Bacteria	Proteobacteria	Betaproteobacteria	Neisseriales	Neisseriaceae	Kingella	Kingella oralis	170	35	107	60	23	48	9	4	94	30	17	84	311	120	148	50	174	10	47	48	4	34
Bacteria	Proteobacteria	Gammaproteobacteria	Enterobacteriales	Enterobacteriaceae	Klebsiella	Klebsiella oxytoca	0	0	0	0	0	0	0	0	0	0	0	0	0	1	0	0	0	0	0	0	0	0
Bacteria	Proteobacteria	Gammaproteobacteria	Enterobacteriales	Enterobacteriaceae	Klebsiella	Klebsiella pneumoniae	2224	85	134	1439	155	303	209	35	167	154	614	1025	228	601	217	432	748	146	785	549	31	116
Bacteria	Proteobacteria	Gammaproteobacteria	Enterobacteriales	Enterobacteriaceae	Klebsiella	Klebsiella sp. 1_1_55	11	0	2	16	0	1	1	0	3	1	7	7	6	4	2	1	6	2	5	3	0	1
Bacteria	Proteobacteria	Gammaproteobacteria	Enterobacteriales	Enterobacteriaceae	Klebsiella	Klebsiella variicola	95	25	18	59	53	25	19	2	78	30	29	30	19	43	67	34	41	20	39	31	6	18
Bacteria	Actinobacteria	Actinobacteria (class)	Actinomycetales	Micrococcaceae	Kocuria	Kocuria rhizophila	300	30	79	27	83	88	122	7	52	56	15	70	438	411	1040	456	540	23	47	81	12	50
Bacteria	Bacteroidetes	Flavobacteria	Flavobacteriales	Flavobacteriaceae	Kordia	Kordia algicida	82	139	51	87	10	46	92	17	185	64	12	32	35	112	16	6	124	73	92	15	49	20
Bacteria	Thermotogae	Thermotogae (class)	Thermotogales	Thermotogaceae	Kosmotoga	Kosmotoga olearia	144	69	76	67	83	104	121	14	150	177	39	37	152	135	135	503	133	50	109	199	19	67
Bacteria	Actinobacteria	Actinobacteria (class)	Actinomycetales	Nocardioidaceae	Kribbella	Kribbella flavida	88	75	44	29	53	48	61	4	122	93	8	29	53	92	150	272	115	19	55	144	7	37
Bacteria	Chloroflexi	Ktedonobacteria	Ktedonobacterales	Ktedonobacteraceae	Ktedonobacter	Ktedonobacter racemifer	59	77	50	55	175	77	58	6	74	95	18	27	74	71	254	430	123	70	123	146	9	32
Bacteria	Actinobacteria	Actinobacteria (class)	Actinomycetales	Dermacoccaceae	Kytococcus	Kytococcus sedentarius	43	21	19	30	22	25	31	2	52	90	5	12	36	49	83	98	44	7	33	50	4	15
Bacteria	Proteobacteria	Alphaproteobacteria	Rhodobacterales	Rhodobacteraceae	Labrenzia	Labrenzia aggregata	24	8	6	5	12	13	14	2	29	19	4	3	20	19	27	30	24	3	13	29	2	14
Bacteria	Proteobacteria	Alphaproteobacteria	Rhodobacterales	Rhodobacteraceae	Labrenzia	Labrenzia alexandrii	25	7	11	4	9	7	51	0	26	26	9	6	23	42	21	23	61	55	10	18	2	13
Bacteria	Firmicutes	Bacilli	Lactobacillales	Lactobacillaceae	Lactobacillus	Lactobacillus acidophilus	308	131	152	95	84	116	278	14	191	173	41	66	186	389	209	483	415	38	138	250	26	72
Bacteria	Firmicutes	Bacilli	Lactobacillales	Lactobacillaceae	Lactobacillus	Lactobacillus amylolyticus	25	26	15	6	4	5	59	3	21	25	3	1	15	47	27	35	44	0	8	26	2	9
Bacteria	Firmicutes	Bacilli	Lactobacillales	Lactobacillaceae	Lactobacillus	Lactobacillus amylovorus	78	65	69	30	26	23	119	10	69	69	19	21	73	81	147	144	100	10	88	89	8	28
Bacteria	Firmicutes	Bacilli	Lactobacillales	Lactobacillaceae	Lactobacillus	Lactobacillus antri	80	47	22	25	19	9	54	3	59	55	7	8	46	71	44	74	65	1	21	56	3	17
Bacteria	Firmicutes	Bacilli	Lactobacillales	Lactobacillaceae	Lactobacillus	Lactobacillus brevis	451	125	133	87	215	120	241	93	187	240	55	33	230	243	357	534	276	60	124	316	27	110
Bacteria	Firmicutes	Bacilli	Lactobacillales	Lactobacillaceae	Lactobacillus	Lactobacillus buchneri	40	8	11	4	5	7	21	0	17	21	1	4	15	20	12	42	20	2	10	22	1	4
Bacteria	Firmicutes	Bacilli	Lactobacillales	Lactobacillaceae	Lactobacillus	Lactobacillus casei	360	113	83	65	112	120	260	19	198	213	42	107	275	221	341	622	194	40	121	230	16	130
Bacteria	Firmicutes	Bacilli	Lactobacillales	Lactobacillaceae	Lactobacillus	Lactobacillus coleohominis	60	18	14	16	10	12	72	6	43	21	8	3	16	49	27	47	70	2	13	47	1	9
Bacteria	Firmicutes	Bacilli	Lactobacillales	Lactobacillaceae	Lactobacillus	Lactobacillus crispatus	171	331	118	40	56	86	154	8	74	102	26	27	102	150	144	266	184	28	47	130	11	64
Bacteria	Firmicutes	Bacilli	Lactobacillales	Lactobacillaceae	Lactobacillus	Lactobacillus delbrueckii	923	290	341	171	420	387	740	214	568	1301	226	901	922	8882	833	1550	10691	157	361	839	39	299
Bacteria	Firmicutes	Bacilli	Lactobacillales	Lactobacillaceae	Lactobacillus	Lactobacillus fermentum	352	153	94	102	111	106	273	34	329	208	55	41	178	321	237	646	349	36	121	274	18	118
Bacteria	Firmicutes	Bacilli	Lactobacillales	Lactobacillaceae	Lactobacillus	Lactobacillus gasseri	366	293	380	83	130	122	353	44	260	252	111	61	218	274	440	875	248	45	105	213	41	93
Bacteria	Firmicutes	Bacilli	Lactobacillales	Lactobacillaceae	Lactobacillus	Lactobacillus helveticus	102	59	71	26	26	45	153	3	89	116	19	14	85	135	101	214	142	13	36	99	8	35
Bacteria	Firmicutes	Bacilli	Lactobacillales	Lactobacillaceae	Lactobacillus	Lactobacillus hilgardii	21	18	3	2	2	6	25	0	11	14	1	2	14	13	9	19	14	0	6	17	1	5
Bacteria	Firmicutes	Bacilli	Lactobacillales	Lactobacillaceae	Lactobacillus	Lactobacillus iners	27	59	40	8	27	20	69	2	47	49	5	5	25	43	50	63	49	20	24	40	1	12
Bacteria	Firmicutes	Bacilli	Lactobacillales	Lactobacillaceae	Lactobacillus	Lactobacillus jensenii	64	22	18	11	9	22	90	6	38	35	3	17	47	96	28	66	97	5	33	74	4	19
Bacteria	Firmicutes	Bacilli	Lactobacillales	Lactobacillaceae	Lactobacillus	Lactobacillus johnsonii	495	131	1315	121	192	161	323	78	208	296	220	64	447	397	345	1109	362	68	149	247	24	170
Bacteria	Firmicutes	Bacilli	Lactobacillales	Lactobacillaceae	Lactobacillus	Lactobacillus oris	40	8	7	4	7	6	21	2	19	21	6	0	9	17	13	47	24	2	7	21	2	12
Bacteria	Firmicutes	Bacilli	Lactobacillales	Lactobacillaceae	Lactobacillus	Lactobacillus paracasei	199	86	72	42	83	89	119	15	120	115	20	23	112	129	155	288	139	34	77	168	13	79
Bacteria	Firmicutes	Bacilli	Lactobacillales	Lactobacillaceae	Lactobacillus	Lactobacillus pentosus	8	0	0	0	0	0	0	0	0	0	0	0	0	0	0	0	0	0	0	0	0	0
Bacteria	Firmicutes	Bacilli	Lactobacillales	Lactobacillaceae	Lactobacillus	Lactobacillus plantarum	690	315	170	117	214	188	411	64	306	355	73	99	310	420	502	1295	437	75	149	436	50	181
Bacteria	Firmicutes	Bacilli	Lactobacillales	Lactobacillaceae	Lactobacillus	Lactobacillus reuteri	545	235	196	196	180	174	433	94	354	538	72	51	289	407	386	928	449	55	146	411	23	143
Bacteria	Firmicutes	Bacilli	Lactobacillales	Lactobacillaceae	Lactobacillus	Lactobacillus rhamnosus	225	94	66	34	59	64	174	6	90	158	21	52	121	113	231	411	122	30	56	176	15	42
Bacteria	Firmicutes	Bacilli	Lactobacillales	Lactobacillaceae	Lactobacillus	Lactobacillus ruminis	560	85	71	23	37	59	185	10	116	120	14	48	61	136	161	414	120	9	112	169	7	28
Bacteria	Firmicutes	Bacilli	Lactobacillales	Lactobacillaceae	Lactobacillus	Lactobacillus sakei	306	116	112	67	103	142	322	6	195	219	27	50	163	175	273	551	197	47	102	276	26	97
Bacteria	Firmicutes	Bacilli	Lactobacillales	Lactobacillaceae	Lactobacillus	Lactobacillus salivarius	2101	264	182	435	196	162	453	33	446	432	474	76	504	1564	768	4383	1006	144	269	467	41	176
Bacteria	Firmicutes	Bacilli	Lactobacillales	Lactobacillaceae	Lactobacillus	Lactobacillus ultunensis	75	23	12	8	12	8	23	2	23	22	10	6	18	48	23	76	84	4	7	43	1	8
Bacteria	Firmicutes	Bacilli	Lactobacillales	Lactobacillaceae	Lactobacillus	Lactobacillus vaginalis	58	20	16	11	15	16	31	7	44	39	6	9	27	40	68	86	37	5	18	44	0	12
Bacteria	Firmicutes	Bacilli	Lactobacillales	Streptococcaceae	Lactococcus	Lactococcus lactis	819	474	311	186	366	342	796	196	494	651	108	139	514	445	796	1192	570	187	313	679	73	262
Bacteria	Proteobacteria	Betaproteobacteria	Neisseriales	Neisseriaceae	Laribacter	Laribacter hongkongensis	131	35	126	78	44	108	39	18	284	90	47	94	172	102	115	95	102	63	120	168	17	146
Bacteria	Proteobacteria	Deltaproteobacteria	Desulfovibrionales	Desulfovibrionaceae	Lawsonia	Lawsonia intracellularis	3940	165	246	220	1418	391	564	211	430	1186	597	1010	3181	658	4427	203	744	589	319	731	310	574
Bacteria	Bacteroidetes	Cytophagia	Cytophagales	Cytophagaceae	Leadbetterella	Leadbetterella byssophila	649	902	315	555	135	314	943	316	1009	836	367	565	597	1523	115	113	1924	1152	504	211	171	721
Bacteria	Bacteroidetes	Flavobacteria	Flavobacteriales	Flavobacteriaceae	Leeuwenhoekiella	Leeuwenhoekiella blandensis	702	843	250	452	53	145	872	62	923	724	109	248	234	1354	108	156	1618	1008	322	125	80	257
Bacteria	Proteobacteria	Gammaproteobacteria	Legionellales	Legionellaceae	Legionella	Legionella drancourtii	25	24	11	2	17	12	4	0	17	13	4	22	59	3	26	7	13	6	6	10	2	8
Bacteria	Proteobacteria	Gammaproteobacteria	Legionellales	Legionellaceae	Legionella	Legionella longbeachae	14	16	13	22	11	15	32	2	39	23	20	7	21	32	30	67	32	12	35	23	5	34
Bacteria	Proteobacteria	Gammaproteobacteria	Legionellales	Legionellaceae	Legionella	Legionella pneumophila	182	126	131	70	124	118	106	12	204	116	17	45	208	73	177	174	130	55	121	109	17	80
Bacteria	Actinobacteria	Actinobacteria (class)	Actinomycetales	Microbacteriaceae	Leifsonia	Leifsonia xyli	112	17	57	11	84	58	48	4	40	67	8	26	118	82	161	173	96	27	35	65	14	21
Bacteria	Lentisphaerae	unclassified (derived from Lentisphaerae)	Lentisphaerales	Lentisphaeraceae	Lentisphaera	Lentisphaera araneosa	38	26	109	36	102	81	43	19	78	71	12	17	31	60	34	158	67	29	331	80	2	17
Bacteria	Spirochaetes	Spirochaetes (class)	Spirochaetales	Leptospiraceae	Leptospira	Leptospira biflexa	100	55	64	30	58	67	168	6	110	132	42	17	71	80	170	290	125	16	90	126	9	29
Bacteria	Spirochaetes	Spirochaetes (class)	Spirochaetales	Leptospiraceae	Leptospira	Leptospira borgpetersenii	44	22	69	28	84	90	56	2	85	68	5	5	38	57	49	64	49	41	86	61	7	18
Bacteria	Spirochaetes	Spirochaetes (class)	Spirochaetales	Leptospiraceae	Leptospira	Leptospira interrogans	156	58	153	47	165	99	182	4	203	202	46	35	280	153	132	143	221	108	257	111	19	37
Bacteria	Nitrospirae	Nitrospira (class)	Nitrospirales	Nitrospiraceae	Leptospirillum	Leptospirillum ferrooxidans	0	1	0	0	0	0	0	0	1	0	0	0	0	0	0	0	0	1	0	0	0	0
Bacteria	Proteobacteria	Betaproteobacteria	Burkholderiales	unclassified (derived from Burkholderiales)	Leptothrix	Leptothrix cholodnii	55	84	122	78	48	126	37	20	320	102	69	88	131	103	91	191	88	64	156	272	15	173
Bacteria	Fusobacteria	Fusobacteria (class)	Fusobacteriales	Fusobacteriaceae	Leptotrichia	Leptotrichia buccalis	652	309	234	227	205	234	384	93	434	478	97	110	393	428	719	986	431	125	266	523	130	194
Bacteria	Fusobacteria	Fusobacteria (class)	Fusobacteriales	Fusobacteriaceae	Leptotrichia	Leptotrichia goodfellowii	131	62	47	76	50	44	126	2	100	124	12	16	82	69	171	160	70	24	107	144	33	28
Bacteria	Fusobacteria	Fusobacteria (class)	Fusobacteriales	Fusobacteriaceae	Leptotrichia	Leptotrichia hofstadii	91	31	31	22	13	32	40	8	78	57	7	11	39	34	50	126	39	10	26	49	5	16
Bacteria	Firmicutes	Bacilli	Lactobacillales	Leuconostocaceae	Leuconostoc	Leuconostoc citreum	41	35	26	24	31	12	48	4	39	52	7	11	50	39	36	84	44	6	51	70	4	26
Bacteria	Firmicutes	Bacilli	Lactobacillales	Leuconostocaceae	Leuconostoc	Leuconostoc gasicomitatum	55	48	8	10	11	19	68	2	42	27	3	5	32	23	33	76	26	6	20	34	6	14
Bacteria	Firmicutes	Bacilli	Lactobacillales	Leuconostocaceae	Leuconostoc	Leuconostoc kimchii	56	11	26	15	32	24	34	6	42	55	7	14	32	38	63	48	48	7	22	51	8	13
Bacteria	Firmicutes	Bacilli	Lactobacillales	Leuconostocaceae	Leuconostoc	Leuconostoc mesenteroides	174	69	69	39	95	74	203	15	183	152	21	23	126	115	139	335	134	25	78	196	20	75
Bacteria	Proteobacteria	Betaproteobacteria	Burkholderiales	Burkholderiaceae	Limnobacter	Limnobacter sp. MED105	15	19	70	49	13	86	13	7	195	49	47	75	78	31	18	60	30	36	63	135	4	144
Bacteria	Firmicutes	Bacilli	Bacillales	Listeriaceae	Listeria	Listeria grayi	37	66	17	12	38	46	111	1	75	54	5	9	72	51	141	114	97	6	42	97	4	29
Bacteria	Firmicutes	Bacilli	Bacillales	Listeriaceae	Listeria	Listeria innocua	382	158	152	60	146	164	440	17	153	196	35	49	231	194	377	484	220	71	115	280	27	96
Bacteria	Firmicutes	Bacilli	Bacillales	Listeriaceae	Listeria	Listeria ivanovii	52	21	9	5	3	21	33	2	40	20	1	0	25	8	46	73	20	2	12	39	3	10
Bacteria	Firmicutes	Bacilli	Bacillales	Listeriaceae	Listeria	Listeria marthii	12	16	6	3	1	10	13	1	8	7	3	2	11	11	26	23	4	2	6	13	0	2
Bacteria	Firmicutes	Bacilli	Bacillales	Listeriaceae	Listeria	Listeria monocytogenes	740	512	325	139	465	529	855	85	679	619	103	143	573	573	974	2055	597	157	245	892	81	265
Bacteria	Firmicutes	Bacilli	Bacillales	Listeriaceae	Listeria	Listeria seeligeri	89	54	38	20	54	48	82	6	69	87	12	17	86	57	99	161	61	13	35	107	11	38
Bacteria	Firmicutes	Bacilli	Bacillales	Listeriaceae	Listeria	Listeria welshimeri	311	167	103	66	155	138	417	20	366	227	24	50	205	148	314	561	220	50	88	239	30	80
Bacteria	Proteobacteria	Gammaproteobacteria	Vibrionales	Vibrionaceae	Listonella	Listonella anguillarum	1	1	0	0	1	0	0	1	1	0	0	0	0	0	1	0	1	1	2	0	0	1
Bacteria	Proteobacteria	Alphaproteobacteria	Rhodobacterales	Rhodobacteraceae	Loktanella	Loktanella vestfoldensis	80	21	10	4	33	18	37	5	30	41	7	12	19	28	27	70	56	20	11	16	2	7
Bacteria	Proteobacteria	Betaproteobacteria	Neisseriales	Neisseriaceae	Lutiella	Lutiella nitroferrum	56	30	59	33	23	58	21	7	134	61	27	54	73	73	51	56	63	47	76	99	5	97
Bacteria	Cyanobacteria	unclassified (derived from Cyanobacteria)	Oscillatoriales	unclassified (derived from Oscillatoriales)	Lyngbya	Lyngbya sp. PCC 8106	29	29	16	26	128	22	15	11	24	99	53	11	17	36	34	25	34	14	17	31	2	10
Bacteria	Firmicutes	Bacilli	Bacillales	Bacillaceae	Lysinibacillus	Lysinibacillus fusiformis	88	36	30	6	22	31	42	1	37	41	7	12	66	35	75	118	55	6	22	64	5	24
Bacteria	Firmicutes	Bacilli	Bacillales	Bacillaceae	Lysinibacillus	Lysinibacillus sphaericus	583	201	156	92	211	220	406	43	274	376	50	90	344	367	566	794	436	96	181	467	53	154
Bacteria	Firmicutes	Bacilli	Bacillales	Staphylococcaceae	Macrococcus	Macrococcus caseolyticus	209	153	69	38	75	89	230	10	154	168	24	35	122	145	327	437	154	50	107	199	16	52
Bacteria	Proteobacteria	unclassified (derived from Proteobacteria)	unclassified (derived from Proteobacteria)	unclassified (derived from Proteobacteria)	Magnetococcus	Magnetococcus sp. MC-1	210	69	206	54	268	160	89	13	123	138	34	62	133	170	197	229	136	52	201	183	24	83
Bacteria	Proteobacteria	Alphaproteobacteria	Rhodospirillales	Rhodospirillaceae	Magnetospirillum	Magnetospirillum gryphiswaldense	0	0	0	0	1	0	0	0	0	0	0	0	1	0	1	0	1	0	0	0	0	0
Bacteria	Proteobacteria	Alphaproteobacteria	Rhodospirillales	Rhodospirillaceae	Magnetospirillum	Magnetospirillum magneticum	164	53	132	57	197	108	103	13	150	145	30	39	105	93	154	249	152	135	171	172	25	62
Bacteria	Proteobacteria	Alphaproteobacteria	Rhodospirillales	Rhodospirillaceae	Magnetospirillum	Magnetospirillum magnetotacticum	73	25	49	32	35	51	54	13	50	57	30	54	91	63	97	82	74	32	40	72	27	52
Bacteria	Proteobacteria	Gammaproteobacteria	Pasteurellales	Pasteurellaceae	Mannheimia	Mannheimia haemolytica	107	130	100	46	34	183	58	36	95	61	74	40	161	81	119	161	98	32	74	88	28	28
Bacteria	Proteobacteria	Gammaproteobacteria	Pasteurellales	Pasteurellaceae	Basfia	Mannheimia succiniciproducens	356	340	195	122	123	531	120	17	229	164	209	90	379	188	378	357	186	52	141	209	51	92
Bacteria	Proteobacteria	Gammaproteobacteria	Pasteurellales	Pasteurellaceae	Mannheimia	Mannheimia varigena	0	1	0	2	0	0	0	0	0	0	2	0	2	0	0	0	0	0	0	0	0	1
Bacteria	Bacteroidetes	Flavobacteria	Flavobacteriales	Flavobacteriaceae	Maribacter	Maribacter sp. HTCC2170	588	549	386	448	118	253	1226	7	882	783	308	214	501	1561	108	177	1932	1363	427	233	58	223
Bacteria	Proteobacteria	Alphaproteobacteria	Rhodobacterales	Hyphomonadaceae	Maricaulis	Maricaulis maris	66	23	52	23	53	62	49	4	85	52	13	27	62	67	45	59	99	58	70	71	9	16
Bacteria	Proteobacteria	Gammaproteobacteria	Alteromonadales	Alteromonadaceae	Marinobacter	Marinobacter algicola	6	8	17	13	9	17	14	2	29	10	1	3	17	12	13	35	16	2	27	22	1	10
Bacteria	Proteobacteria	Gammaproteobacteria	Alteromonadales	Alteromonadaceae	Marinobacter	Marinobacter hydrocarbonoclasticus	288	87	166	88	136	132	119	46	184	132	24	45	158	119	204	398	139	96	162	189	23	78
Bacteria	Proteobacteria	Gammaproteobacteria	Alteromonadales	Alteromonadaceae	Marinobacter	Marinobacter sp. ELB17	54	10	13	9	25	17	15	1	27	22	3	4	23	13	39	32	25	7	37	28	1	12
Bacteria	Firmicutes	Bacilli	Bacillales	Bacillaceae	Marinococcus	Marinococcus halophilus	0	0	0	0	0	0	0	0	47	0	0	0	1	0	0	9	0	0	3	0	0	0
Bacteria	Proteobacteria	Gammaproteobacteria	Oceanospirillales	Oceanospirillaceae	Marinomonas	Marinomonas sp. MED121	30	17	20	12	14	12	33	2	29	23	9	12	21	16	34	18	32	7	31	14	1	16
Bacteria	Proteobacteria	Gammaproteobacteria	Oceanospirillales	Oceanospirillaceae	Marinomonas	Marinomonas sp. MWYL1	102	130	128	90	136	127	115	14	245	129	39	48	168	120	164	191	142	49	120	159	28	108
Bacteria	Proteobacteria	Zetaproteobacteria	Mariprofundales	Mariprofundaceae	Mariprofundus	Mariprofundus ferrooxydans	23	27	19	29	17	11	14	4	41	21	9	8	25	18	20	25	14	3	86	39	2	15
Bacteria	Proteobacteria	Alphaproteobacteria	Rhodobacterales	Rhodobacteraceae	Maritimibacter	Maritimibacter alkaliphilus	55	26	26	8	33	20	27	3	36	39	1	16	23	39	56	45	38	23	25	43	7	9
Bacteria	Bacteroidetes	Cytophagia	Cytophagales	Flammeovirgaceae	Marivirga	Marivirga tractuosa	576	462	131	320	44	108	945	13	793	675	50	18	220	1335	124	106	1923	1143	231	62	22	53
Bacteria	Firmicutes	Clostridia	Clostridiales	Lachnospiraceae	unclassified (derived from Lachnospiraceae)	Marvinbryantia formatexigens	3936	1102	2073	970	1786	2190	2133	374	2720	4112	751	659	3471	3010	4337	8758	3496	339	1468	6336	274	1379
Bacteria	Firmicutes	Negativicutes	Selenomonadales	Veillonellaceae	Megasphaera	Megasphaera genomosp. type_1	4911	185	159	112	196	339	574	286	304	1166	72	105	398	566	891	1453	694	48	300	689	100	198
Bacteria	Firmicutes	Negativicutes	Selenomonadales	Veillonellaceae	Megasphaera	Megasphaera micronuciformis	3042	108	119	79	104	134	305	189	205	626	57	62	191	293	281	687	354	38	149	329	90	104
Bacteria	Deinococcus-Thermus	Deinococci	Thermales	Thermaceae	Meiothermus	Meiothermus ruber	122	44	54	39	60	69	132	7	108	123	14	24	90	121	185	287	126	72	110	115	8	60
Bacteria	Deinococcus-Thermus	Deinococci	Thermales	Thermaceae	Meiothermus	Meiothermus silvanus	198	103	77	56	277	148	117	16	136	137	123	49	156	181	134	292	157	113	246	171	35	104
Bacteria	Tenericutes	Mollicutes	Entomoplasmatales	Entomoplasmataceae	Mesoplasma	Mesoplasma florum	45	159	20	10	15	19	203	4	60	42	2	6	54	28	32	66	27	12	14	46	2	19
Bacteria	Proteobacteria	Alphaproteobacteria	Rhizobiales	Phyllobacteriaceae	Mesorhizobium	Mesorhizobium loti	153	69	127	63	136	144	158	20	138	150	27	62	119	137	174	274	168	97	81	143	24	135
Bacteria	Proteobacteria	Alphaproteobacteria	Rhizobiales	Phyllobacteriaceae	Mesorhizobium	Mesorhizobium opportunistum	13	8	12	9	9	14	34	2	20	16	3	4	18	17	12	28	19	7	22	30	2	6
Bacteria	Verrucomicrobia	unclassified (derived from Verrucomicrobia)	Methylacidiphilales	Methylacidiphilaceae	Methylacidiphilum	Methylacidiphilum infernorum	57	29	350	21	622	303	55	7	153	60	14	14	48	41	80	76	51	111	603	56	9	36
Bacteria	Proteobacteria	Betaproteobacteria	Burkholderiales	unclassified (derived from Burkholderiales)	Methylibium	Methylibium petroleiphilum	140	73	169	97	86	210	64	16	462	109	75	106	210	107	139	214	104	82	191	302	19	252
Bacteria	Proteobacteria	Betaproteobacteria	Methylophilales	Methylophilaceae	Methylobacillus	Methylobacillus flagellatus	122	89	193	64	166	148	63	18	302	81	53	87	145	69	115	273	107	74	154	187	16	157
Bacteria	Proteobacteria	Gammaproteobacteria	Methylococcales	Methylococcaceae	Methylobacter	Methylobacter tundripaludum	31	28	54	10	20	41	24	0	39	22	4	9	23	15	20	18	19	19	87	45	1	8
Bacteria	Proteobacteria	Alphaproteobacteria	Rhizobiales	Methylobacteriaceae	Methylobacterium	Methylobacterium chloromethanicum	53	12	8	11	17	6	33	0	59	10	4	3	17	7	15	28	25	13	49	12	0	6
Bacteria	Proteobacteria	Alphaproteobacteria	Rhizobiales	Methylobacteriaceae	Methylobacterium	Methylobacterium extorquens	87	36	25	22	31	35	34	44	68	58	26	25	70	50	122	76	114	15	62	70	8	39
Bacteria	Proteobacteria	Alphaproteobacteria	Rhizobiales	Methylobacteriaceae	Methylobacterium	Methylobacterium nodulans	37	10	24	23	63	20	28	7	52	41	12	17	51	50	44	82	64	27	52	38	47	24
Bacteria	Proteobacteria	Alphaproteobacteria	Rhizobiales	Methylobacteriaceae	Methylobacterium	Methylobacterium populi	34	10	10	13	9	11	12	3	14	28	3	7	26	38	15	55	38	19	10	20	7	12
Bacteria	Proteobacteria	Alphaproteobacteria	Rhizobiales	Methylobacteriaceae	Methylobacterium	Methylobacterium radiotolerans	73	35	26	16	26	29	40	6	34	56	14	29	48	51	68	72	93	26	47	62	6	28
Bacteria	Proteobacteria	Alphaproteobacteria	Rhizobiales	Methylobacteriaceae	Methylobacterium	Methylobacterium sp. 4-46	104	14	37	17	46	24	23	3	61	82	13	14	61	42	72	94	45	19	67	72	12	39
Bacteria	Proteobacteria	Alphaproteobacteria	Rhizobiales	Beijerinckiaceae	Methylocella	Methylocella silvestris	44	19	34	19	23	35	31	19	28	21	10	17	35	31	68	103	33	6	35	34	7	20
Bacteria	Proteobacteria	Gammaproteobacteria	Methylococcales	Methylococcaceae	Methylococcus	Methylococcus capsulatus	213	92	161	77	128	148	206	20	209	212	39	70	162	174	167	363	198	107	203	219	36	143
Bacteria	Proteobacteria	Gammaproteobacteria	Thiotrichales	Piscirickettsiaceae	Methylophaga	Methylophaga thiooxydans	10	6	16	12	9	18	6	2	29	12	9	7	24	8	17	27	16	10	22	45	1	18
Bacteria	Proteobacteria	Betaproteobacteria	Methylophilales	unclassified (derived from Methylophilales)	unclassified (derived from Methylophilales)	Methylophilales bacterium HTCC2181	3	6	2	3	0	9	1	2	23	2	3	7	8	2	6	9	4	5	7	17	0	8
Bacteria	Proteobacteria	Alphaproteobacteria	Rhizobiales	Methylocystaceae	Methylosinus	Methylosinus trichosporium	7	14	7	4	10	10	5	16	19	15	4	8	12	9	25	20	9	1	21	19	2	9
Bacteria	Proteobacteria	Betaproteobacteria	Methylophilales	Methylophilaceae	Methylotenera	Methylotenera mobilis	32	13	23	20	13	27	8	5	64	34	13	21	24	17	19	39	23	23	52	67	3	33
Bacteria	Proteobacteria	Betaproteobacteria	Methylophilales	Methylophilaceae	Methylotenera	Methylotenera sp. 301	39	15	26	7	16	27	20	3	73	20	13	18	68	45	20	28	49	26	36	52	4	42
Bacteria	Proteobacteria	Betaproteobacteria	Methylophilales	Methylophilaceae	Methylovorus	Methylovorus sp. MP688	29	12	23	3	9	4	16	0	12	4	4	5	10	21	21	10	6	21	17	26	1	11
Bacteria	Proteobacteria	Betaproteobacteria	Methylophilales	Methylophilaceae	Methylovorus	Methylovorus sp. SIP3-4	64	23	35	35	20	49	29	7	75	42	22	54	88	40	69	75	59	38	37	74	5	77
Bacteria	Actinobacteria	Actinobacteria (class)	Actinomycetales	Micrococcaceae	Micrococcus	Micrococcus luteus	106	15	40	11	26	32	93	5	27	39	8	23	141	132	258	208	132	10	33	49	3	33
Bacteria	Actinobacteria	Actinobacteria (class)	Actinomycetales	Micrococcaceae	Micrococcus	Micrococcus sp. 28	0	0	0	0	0	0	0	0	0	0	0	0	0	0	0	4	0	0	0	1	0	0
Bacteria	Cyanobacteria	unclassified (derived from Cyanobacteria)	Oscillatoriales	unclassified (derived from Oscillatoriales)	Microcoleus	Microcoleus chthonoplastes	32	28	20	12	7	18	36	6	23	37	5	9	26	17	20	41	30	8	25	67	5	10
Bacteria	Cyanobacteria	unclassified (derived from Cyanobacteria)	Chroococcales	unclassified (derived from Chroococcales)	Microcystis	Microcystis aeruginosa	118	61	97	275	689	590	71	282	116	70	376	206	305	112	407	202	119	30	230	159	133	57
Bacteria	Actinobacteria	Actinobacteria (class)	Actinomycetales	Micromonosporaceae	Micromonospora	Micromonospora aurantiaca	74	47	17	12	20	33	38	4	35	51	8	11	38	32	86	66	40	9	11	43	4	17
Bacteria	Actinobacteria	Actinobacteria (class)	Actinomycetales	Micromonosporaceae	Micromonospora	Micromonospora sp. ATCC 39149	10	8	8	6	9	11	15	3	12	17	0	8	14	13	22	26	27	4	22	25	2	12
Bacteria	Actinobacteria	Actinobacteria (class)	Actinomycetales	Micromonosporaceae	Micromonospora	Micromonospora sp. L5	64	18	10	12	9	13	21	2	28	32	1	12	28	33	26	58	35	7	15	35	3	8
Bacteria	Bacteroidetes	Cytophagia	Cytophagales	Cytophagaceae	Microscilla	Microscilla marina	113	310	76	198	87	126	167	8	393	132	19	10	49	179	28	13	264	162	273	56	8	40
Bacteria	Bacteroidetes	Cytophagia	Cytophagales	Cytophagaceae	Microscilla	Microscilla sp. PRE1	0	1	2	1	2	13	0	0	2	0	0	2	5	16	2	2	1	14	5	2	0	0
Bacteria	Firmicutes	Negativicutes	Selenomonadales	Veillonellaceae	Mitsuokella	Mitsuokella multacida	1568	253	1474	178	218	224	753	70	378	4253	94	110	412	384	551	1047	445	59	301	617	111	202
Bacteria	Actinobacteria	Actinobacteria (class)	Actinomycetales	Actinomycetaceae	Mobiluncus	Mobiluncus curtisii	381	94	127	56	298	242	225	26	307	230	45	57	279	235	388	1122	236	59	121	480	19	115
Bacteria	Actinobacteria	Actinobacteria (class)	Actinomycetales	Actinomycetaceae	Mobiluncus	Mobiluncus mulieris	115	52	22	24	28	57	104	7	101	77	9	29	95	65	205	267	90	15	47	193	5	23
Bacteria	Firmicutes	Clostridia	Thermoanaerobacterales	Thermoanaerobacteraceae	Moorella	Moorella thermoacetica	2331	603	643	371	816	950	1149	139	955	1487	205	368	1268	1229	2409	5022	1529	398	666	2046	200	630
Bacteria	Proteobacteria	Gammaproteobacteria	Pseudomonadales	Moraxellaceae	Moraxella	Moraxella bovis	1	0	0	1	0	1	0	0	0	1	0	0	1	1	0	0	0	0	0	0	0	0
Bacteria	Proteobacteria	Gammaproteobacteria	Pseudomonadales	Moraxellaceae	Moraxella	Moraxella catarrhalis	64	42	44	16	20	44	28	1	57	26	33	22	91	103	36	57	95	19	32	57	5	17
Bacteria	Proteobacteria	Gammaproteobacteria	Alteromonadales	Moritellaceae	Moritella	Moritella sp. PE36	16	28	13	14	4	13	17	3	32	16	4	4	14	16	18	33	46	2	28	15	0	7
Bacteria	Bacteroidetes	Sphingobacteria	Sphingobacteriales	Sphingobacteriaceae	Mucilaginibacter	Mucilaginibacter paludis	221	348	119	261	40	184	343	100	444	217	47	40	180	375	62	67	554	408	257	30	20	68
Bacteria	Actinobacteria	Actinobacteria (class)	Actinomycetales	Mycobacteriaceae	Mycobacterium	Mycobacterium abscessus	25	7	9	7	7	9	28	2	15	19	4	15	22	11	30	17	18	4	20	17	2	9
Bacteria	Actinobacteria	Actinobacteria (class)	Actinomycetales	Mycobacteriaceae	Mycobacterium	Mycobacterium avium	88	22	25	22	57	30	79	3	37	52	10	13	44	55	96	125	50	21	48	58	7	16
Bacteria	Actinobacteria	Actinobacteria (class)	Actinomycetales	Mycobacteriaceae	Mycobacterium	Mycobacterium bovis	4	0	0	0	1	0	0	1	2	1	2	0	3	2	5	7	4	0	1	3	1	0
Bacteria	Actinobacteria	Actinobacteria (class)	Actinomycetales	Mycobacteriaceae	Mycobacterium	Mycobacterium gilvum	80	19	37	10	55	31	49	4	27	52	9	17	48	56	66	59	44	21	78	37	5	27
Bacteria	Actinobacteria	Actinobacteria (class)	Actinomycetales	Mycobacteriaceae	Mycobacterium	Mycobacterium intracellulare	2	0	1	1	1	3	7	0	4	4	0	1	3	2	4	14	4	0	7	0	0	0
Bacteria	Actinobacteria	Actinobacteria (class)	Actinomycetales	Mycobacteriaceae	Mycobacterium	Mycobacterium kansasii	9	5	3	0	0	1	6	0	6	9	3	0	8	2	14	31	15	1	1	3	0	1
Bacteria	Actinobacteria	Actinobacteria (class)	Actinomycetales	Mycobacteriaceae	Mycobacterium	Mycobacterium leprae	17	3	5	9	17	18	13	2	23	10	2	2	7	17	18	24	14	3	41	17	1	6
Bacteria	Actinobacteria	Actinobacteria (class)	Actinomycetales	Mycobacteriaceae	Mycobacterium	Mycobacterium marinum	19	6	15	4	12	10	40	0	18	28	5	10	14	54	19	30	29	14	8	10	2	7
Bacteria	Actinobacteria	Actinobacteria (class)	Actinomycetales	Mycobacteriaceae	Mycobacterium	Mycobacterium parascrofulaceum	4	5	3	4	3	5	10	1	11	5	1	1	6	7	17	6	8	4	16	16	3	7
Bacteria	Actinobacteria	Actinobacteria (class)	Actinomycetales	Mycobacteriaceae	Mycobacterium	Mycobacterium smegmatis	85	34	61	35	65	57	36	4	92	88	20	32	90	82	115	157	99	27	84	98	17	49
Bacteria	Actinobacteria	Actinobacteria (class)	Actinomycetales	Mycobacteriaceae	Mycobacterium	Mycobacterium sp. JLS	36	6	37	9	12	20	15	4	21	25	5	10	26	15	44	41	17	5	26	14	2	4
Bacteria	Actinobacteria	Actinobacteria (class)	Actinomycetales	Mycobacteriaceae	Mycobacterium	Mycobacterium sp. KMS	20	28	69	10	49	46	21	6	32	32	4	12	51	27	46	61	36	11	46	24	7	21
Bacteria	Actinobacteria	Actinobacteria (class)	Actinomycetales	Mycobacteriaceae	Mycobacterium	Mycobacterium sp. MCS	2	1	1	1	0	0	5	0	1	0	0	0	0	1	0	1	0	0	7	0	0	0
Bacteria	Actinobacteria	Actinobacteria (class)	Actinomycetales	Mycobacteriaceae	Mycobacterium	Mycobacterium sp. Spyr1	4	60	9	4	2	1	3	1	3	4	4	0	2	3	5	4	1	0	2	2	25	5
Bacteria	Actinobacteria	Actinobacteria (class)	Actinomycetales	Mycobacteriaceae	Mycobacterium	Mycobacterium tuberculosis	68	33	42	29	45	43	48	6	44	62	7	16	50	62	63	134	48	22	52	54	7	25
Bacteria	Actinobacteria	Actinobacteria (class)	Actinomycetales	Mycobacteriaceae	Mycobacterium	Mycobacterium ulcerans	35	10	38	5	52	28	25	0	20	31	1	3	19	30	29	22	53	19	11	17	0	6
Bacteria	Actinobacteria	Actinobacteria (class)	Actinomycetales	Mycobacteriaceae	Mycobacterium	Mycobacterium vanbaalenii	84	48	58	18	52	56	70	9	59	58	11	21	60	71	77	108	107	32	58	76	23	24
Bacteria	Tenericutes	Mollicutes	Mycoplasmatales	Mycoplasmataceae	Mycoplasma	Mycoplasma agalactiae	28	110	27	11	30	24	148	1	43	32	2	15	25	20	64	109	18	13	30	48	2	6
Bacteria	Tenericutes	Mollicutes	Mycoplasmatales	Mycoplasmataceae	Mycoplasma	Mycoplasma alligatoris	4	17	2	2	1	2	24	1	14	2	0	0	3	1	35	18	1	0	3	5	0	0
Bacteria	Tenericutes	Mollicutes	Mycoplasmatales	Mycoplasmataceae	Mycoplasma	Mycoplasma arthritidis	3	38	4	6	2	2	37	0	17	22	4	1	13	10	3	10	9	0	11	8	0	2
Bacteria	Tenericutes	Mollicutes	Mycoplasmatales	Mycoplasmataceae	Mycoplasma	Mycoplasma bovis	16	41	11	2	4	3	33	1	18	8	2	0	3	3	6	8	1	2	1	4	0	0
Bacteria	Tenericutes	Mollicutes	Mycoplasmatales	Mycoplasmataceae	Mycoplasma	Mycoplasma capricolum	12	35	10	5	16	10	105	3	36	25	2	8	14	9	13	24	6	3	32	21	1	5
Bacteria	Tenericutes	Mollicutes	Mycoplasmatales	Mycoplasmataceae	Mycoplasma	Mycoplasma conjunctivae	20	34	6	46	17	101	140	289	135	26	196	4	84	18	9	3	21	15	15	8	62	147
Bacteria	Tenericutes	Mollicutes	Mycoplasmatales	Mycoplasmataceae	Mycoplasma	Mycoplasma crocodyli	2	27	1	0	0	4	74	0	19	12	1	1	7	8	8	9	8	2	5	10	0	2
Bacteria	Tenericutes	Mollicutes	Mycoplasmatales	Mycoplasmataceae	Mycoplasma	Mycoplasma fermentans	9	26	9	4	2	5	18	2	32	19	5	2	3	2	6	27	2	4	11	13	0	10
Bacteria	Tenericutes	Mollicutes	Mycoplasmatales	Mycoplasmataceae	Mycoplasma	Mycoplasma gallisepticum	7	10	2	8	3	2	39	1	17	7	0	5	8	14	8	5	10	1	16	16	0	7
Bacteria	Tenericutes	Mollicutes	Mycoplasmatales	Mycoplasmataceae	Mycoplasma	Mycoplasma genitalium	6	3	3	2	1	3	22	1	11	13	0	0	4	2	4	6	5	0	1	4	0	0
Bacteria	Tenericutes	Mollicutes	Mycoplasmatales	Mycoplasmataceae	Mycoplasma	Mycoplasma hominis	5	6	7	2	3	4	4	1	3	6	1	1	5	5	6	6	4	1	4	14	0	3
Bacteria	Tenericutes	Mollicutes	Mycoplasmatales	Mycoplasmataceae	Mycoplasma	Mycoplasma hyopneumoniae	8	23	5	2	3	7	55	0	14	6	1	0	5	5	6	3	3	2	34	12	0	1
Bacteria	Tenericutes	Mollicutes	Mycoplasmatales	Mycoplasmataceae	Mycoplasma	Mycoplasma hyorhinis	5	47	4	0	2	0	21	0	7	9	0	0	3	2	1	2	10	2	1	2	0	0
Bacteria	Tenericutes	Mollicutes	Mycoplasmatales	Mycoplasmataceae	Mycoplasma	Mycoplasma leachii	6	5	0	5	0	1	10	0	5	7	3	0	2	5	5	6	1	1	2	7	1	2
Bacteria	Tenericutes	Mollicutes	Mycoplasmatales	Mycoplasmataceae	Mycoplasma	Mycoplasma mobile	12	30	8	6	6	6	38	0	45	10	1	6	13	8	32	53	11	1	25	31	2	9
Bacteria	Tenericutes	Mollicutes	Mycoplasmatales	Mycoplasmataceae	Mycoplasma	Mycoplasma mycoides	20	64	4	9	14	11	131	0	79	26	3	4	30	17	21	37	13	2	7	26	2	4
Bacteria	Tenericutes	Mollicutes	Mycoplasmatales	Mycoplasmataceae	Mycoplasma	Mycoplasma penetrans	27	57	26	15	33	26	97	10	53	53	14	9	29	30	49	85	15	8	44	61	10	16
Bacteria	Tenericutes	Mollicutes	Mycoplasmatales	Mycoplasmataceae	Mycoplasma	Mycoplasma pneumoniae	8	3	8	2	25	8	22	0	5	8	1	2	5	8	3	9	4	5	2	3	1	1
Bacteria	Tenericutes	Mollicutes	Mycoplasmatales	Mycoplasmataceae	Mycoplasma	Mycoplasma pulmonis	9	7	6	3	2	8	32	0	13	20	0	1	20	13	6	16	7	0	23	22	1	5
Bacteria	Tenericutes	Mollicutes	Mycoplasmatales	Mycoplasmataceae	Mycoplasma	Mycoplasma synoviae	7	27	6	12	13	6	32	0	17	7	0	0	2	11	7	6	11	3	5	8	3	5
Bacteria	Proteobacteria	Deltaproteobacteria	Myxococcales	Myxococcaceae	Myxococcus	Myxococcus xanthus	333	156	300	111	413	336	265	31	296	242	34	71	277	261	346	595	312	158	392	283	33	136
Bacteria	Actinobacteria	Actinobacteria (class)	Actinomycetales	Nakamurellaceae	Nakamurella	Nakamurella multipartita	68	26	23	27	46	32	69	3	63	49	14	24	59	80	118	130	67	24	55	75	10	22
Bacteria	Firmicutes	Clostridia	Natranaerobiales	Natranaerobiaceae	Natranaerobius	Natranaerobius thermophilus	673	218	217	197	348	421	464	55	375	682	95	156	488	439	700	1292	555	205	288	740	108	245
Bacteria	Proteobacteria	Epsilonproteobacteria	Nautiliales	Nautiliaceae	Nautilia	Nautilia profundicola	44	25	27	15	25	25	66	1	74	41	7	18	60	42	83	118	43	16	54	42	7	25
Bacteria	Proteobacteria	Betaproteobacteria	Neisseriales	Neisseriaceae	Neisseria	Neisseria cinerea	54	11	19	30	5	15	10	2	25	10	5	36	161	57	65	12	71	0	18	11	0	22
Bacteria	Proteobacteria	Betaproteobacteria	Neisseriales	Neisseriaceae	Neisseria	Neisseria elongata	286	33	103	127	19	46	16	5	86	19	23	143	561	244	313	43	309	5	48	30	6	26
Bacteria	Proteobacteria	Betaproteobacteria	Neisseriales	Neisseriaceae	Neisseria	Neisseria flavescens	215	54	78	138	23	62	16	78	60	16	58	202	595	250	272	67	341	8	56	42	24	62
Bacteria	Proteobacteria	Betaproteobacteria	Neisseriales	Neisseriaceae	Neisseria	Neisseria gonorrhoeae	355	81	183	172	97	118	68	69	127	84	73	250	798	403	394	134	448	38	77	93	27	96
Bacteria	Proteobacteria	Betaproteobacteria	Neisseriales	Neisseriaceae	Neisseria	Neisseria lactamica	328	104	127	131	31	63	54	14	105	48	33	149	789	350	344	66	371	45	59	60	15	66
Bacteria	Proteobacteria	Betaproteobacteria	Neisseriales	Neisseriaceae	Neisseria	Neisseria meningitidis	1156	379	401	558	206	268	109	41	396	175	125	579	2550	1183	1255	362	1341	90	355	251	30	164
Bacteria	Proteobacteria	Betaproteobacteria	Neisseriales	Neisseriaceae	Neisseria	Neisseria mucosa	209	14	31	115	16	20	10	6	25	8	14	131	541	219	235	37	261	5	42	14	3	10
Bacteria	Proteobacteria	Betaproteobacteria	Neisseriales	Neisseriaceae	Neisseria	Neisseria polysaccharea	68	8	19	37	2	11	8	14	23	5	8	38	115	48	61	13	62	2	45	9	0	10
Bacteria	Proteobacteria	Betaproteobacteria	Neisseriales	Neisseriaceae	Neisseria	Neisseria sicca	251	44	42	136	23	25	12	7	33	14	23	146	539	224	223	31	284	1	40	18	4	16
Bacteria	Proteobacteria	Betaproteobacteria	Neisseriales	Neisseriaceae	Neisseria	Neisseria sp. oral taxon 014	292	35	41	155	20	19	11	8	47	17	21	159	776	309	352	53	372	6	56	14	3	13
Bacteria	Proteobacteria	Betaproteobacteria	Neisseriales	Neisseriaceae	Neisseria	Neisseria subflava	147	20	24	73	13	19	6	3	24	11	11	70	316	127	182	20	163	4	14	18	2	10
Bacteria	Proteobacteria	Alphaproteobacteria	Rickettsiales	Anaplasmataceae	Neorickettsia	Neorickettsia risticii	2	5	3	1	0	0	1	0	1	1	0	0	4	3	5	6	6	0	4	37	0	1
Bacteria	Proteobacteria	Alphaproteobacteria	Rickettsiales	Anaplasmataceae	Neorickettsia	Neorickettsia sennetsu	16	60	37	2	1	6	27	1	16	10	0	3	8	9	14	13	11	5	32	48	0	6
Bacteria	Proteobacteria	Gammaproteobacteria	Oceanospirillales	Oceanospirillaceae	Neptuniibacter	Neptuniibacter caesariensis	26	13	8	10	8	28	8	3	39	22	4	9	24	12	50	15	14	3	25	24	1	13
Bacteria	Proteobacteria	Epsilonproteobacteria	unclassified (derived from Epsilonproteobacteria)	unclassified (derived from Epsilonproteobacteria)	Nitratiruptor	Nitratiruptor sp. SB155-2	103	58	109	42	123	107	92	19	148	89	15	39	104	88	105	125	107	69	159	147	28	51
Bacteria	Proteobacteria	Alphaproteobacteria	Rhizobiales	Bradyrhizobiaceae	Nitrobacter	Nitrobacter hamburgensis	94	43	26	13	72	63	38	4	55	57	4	14	44	42	104	230	60	19	65	80	10	18
Bacteria	Proteobacteria	Alphaproteobacteria	Rhizobiales	Bradyrhizobiaceae	Nitrobacter	Nitrobacter sp. Nb-311A	42	12	20	20	41	20	25	0	36	37	3	6	18	32	40	64	34	4	94	32	3	8
Bacteria	Proteobacteria	Alphaproteobacteria	Rhizobiales	Bradyrhizobiaceae	Nitrobacter	Nitrobacter winogradskyi	52	28	77	15	77	44	20	5	53	51	11	7	24	18	55	128	38	16	74	50	6	27
Bacteria	Proteobacteria	Gammaproteobacteria	Chromatiales	Ectothiorhodospiraceae	Nitrococcus	Nitrococcus mobilis	57	31	36	17	19	13	40	5	82	34	10	18	21	46	26	58	68	13	32	57	13	54
Bacteria	Proteobacteria	Gammaproteobacteria	Chromatiales	Chromatiaceae	Nitrosococcus	Nitrosococcus halophilus	30	145	24	28	18	36	48	4	64	45	8	9	35	31	23	41	43	15	52	63	5	26
Bacteria	Proteobacteria	Gammaproteobacteria	Chromatiales	Chromatiaceae	Nitrosococcus	Nitrosococcus oceani	128	131	180	58	206	170	58	8	131	120	34	45	88	88	106	92	86	113	250	144	19	67
Bacteria	Proteobacteria	Gammaproteobacteria	Chromatiales	Chromatiaceae	Nitrosococcus	Nitrosococcus watsoni	29	13	9	10	44	33	19	5	22	19	8	11	35	22	20	14	35	22	91	16	3	17
Bacteria	Proteobacteria	Betaproteobacteria	Nitrosomonadales	Nitrosomonadaceae	Nitrosomonas	Nitrosomonas europaea	104	100	153	44	162	157	59	14	147	92	35	71	124	82	73	207	83	74	112	171	14	67
Bacteria	Proteobacteria	Betaproteobacteria	Nitrosomonadales	Nitrosomonadaceae	Nitrosomonas	Nitrosomonas eutropha	103	44	114	48	100	75	75	7	159	75	28	37	110	63	144	120	68	45	113	103	10	52
Bacteria	Proteobacteria	Betaproteobacteria	Nitrosomonadales	Nitrosomonadaceae	Nitrosomonas	Nitrosomonas sp. AL212	12	33	27	9	8	16	25	1	45	38	8	75	20	43	7	37	54	19	51	44	1	30
Bacteria	Proteobacteria	Betaproteobacteria	Nitrosomonadales	Nitrosomonadaceae	Nitrosospira	Nitrosospira multiformis	88	36	116	27	109	143	48	24	205	84	37	64	110	103	77	94	86	63	181	155	18	109
Bacteria	Actinobacteria	Actinobacteria (class)	Actinomycetales	Nocardiaceae	Nocardia	Nocardia farcinica	119	43	56	20	91	66	100	5	91	83	22	36	95	108	246	162	203	34	84	107	11	62
Bacteria	Actinobacteria	Actinobacteria (class)	Actinomycetales	Nocardiaceae	Nocardia	Nocardia sp. 107	0	0	0	0	0	0	0	0	0	0	0	0	0	0	0	1	0	0	0	0	0	0
Bacteria	Actinobacteria	Actinobacteria (class)	Actinomycetales	Nocardioidaceae	Nocardioides	Nocardioides sp. JS614	207	49	121	50	132	106	152	34	135	129	22	37	157	172	313	505	175	75	107	162	20	78
Bacteria	Actinobacteria	Actinobacteria (class)	Actinomycetales	Nocardiopsaceae	Nocardiopsis	Nocardiopsis dassonvillei	97	27	31	28	35	38	53	9	70	67	15	25	49	66	143	169	121	29	48	70	12	46
Bacteria	Cyanobacteria	unclassified (derived from Cyanobacteria)	Nostocales	Nostocaceae	Nodularia	Nodularia spumigena	9	44	12	11	59	21	16	21	64	205	5	2	13	14	6	31	11	1	68	18	5	7
Bacteria	Cyanobacteria	unclassified (derived from Cyanobacteria)	Nostocales	Nostocaceae	Nostoc	Nostoc punctiforme	105	38	91	42	69	76	78	15	126	235	25	24	74	95	147	116	81	50	97	80	13	23
Bacteria	Cyanobacteria	unclassified (derived from Cyanobacteria)	Nostocales	Nostocaceae	Nostoc	Nostoc sp. PCC 7120	190	108	200	96	211	157	107	55	171	130	18	43	149	164	210	361	191	102	222	213	16	57
Bacteria	Proteobacteria	Alphaproteobacteria	Sphingomonadales	Sphingomonadaceae	Novosphingobium	Novosphingobium aromaticivorans	113	122	64	60	95	77	63	62	90	97	26	24	91	95	119	209	102	63	99	93	24	34
Bacteria	Proteobacteria	Alphaproteobacteria	Rhodobacterales	Rhodobacteraceae	Oceanibulbus	Oceanibulbus indolifex	24	5	13	7	10	20	2	1	12	7	2	2	9	7	20	40	7	6	11	11	1	8
Bacteria	Proteobacteria	Alphaproteobacteria	Rhodobacterales	Hyphomonadaceae	Oceanicaulis	Oceanicaulis sp. HTCC2633	28	27	9	9	11	15	37	2	40	28	5	9	22	33	27	60	32	39	21	37	1	14
Bacteria	Proteobacteria	Alphaproteobacteria	Rhodobacterales	Rhodobacteraceae	Oceanicola	Oceanicola batsensis	75	25	17	7	27	17	39	2	33	31	7	8	55	44	66	64	46	12	15	56	0	17
Bacteria	Proteobacteria	Alphaproteobacteria	Rhodobacterales	Rhodobacteraceae	Oceanicola	Oceanicola granulosus	18	5	4	2	10	8	13	2	16	16	1	4	10	10	18	19	10	4	6	29	2	9
Bacteria	Deinococcus-Thermus	Deinococci	Thermales	Thermaceae	Oceanithermus	Oceanithermus profundus	70	23	33	35	52	45	53	6	81	74	10	24	67	65	98	199	88	13	100	117	10	53
Bacteria	Firmicutes	Bacilli	Bacillales	Bacillaceae	Oceanobacillus	Oceanobacillus iheyensis	595	437	225	129	275	294	967	29	501	467	66	131	520	389	658	1597	501	178	243	693	65	216
Bacteria	Proteobacteria	Alphaproteobacteria	Rhizobiales	Brucellaceae	Ochrobactrum	Ochrobactrum anthropi	74	44	79	15	68	73	60	10	91	86	18	30	92	68	90	93	64	32	80	91	76	39
Bacteria	Proteobacteria	Alphaproteobacteria	Rhizobiales	Brucellaceae	Ochrobactrum	Ochrobactrum intermedium	12	0	10	9	0	4	5	0	15	12	3	2	11	7	19	8	8	1	9	21	4	3
Bacteria	Proteobacteria	Alphaproteobacteria	Rhodobacterales	Rhodobacteraceae	Octadecabacter	Octadecabacter antarcticus	24	5	9	6	9	8	9	2	19	23	5	5	16	9	24	14	10	8	6	28	0	7
Bacteria	Firmicutes	Bacilli	Lactobacillales	Leuconostocaceae	Oenococcus	Oenococcus oeni	225	209	76	37	103	83	158	18	112	160	22	39	156	143	152	315	130	32	52	187	17	74
Bacteria	Proteobacteria	Alphaproteobacteria	Rhizobiales	Bradyrhizobiaceae	Oligotropha	Oligotropha carboxidovorans	26	33	25	4	17	22	28	4	41	34	20	8	31	34	41	78	52	8	62	42	3	33
Bacteria	Actinobacteria	Actinobacteria (class)	Coriobacteriales	Coriobacteriaceae	Olsenella	Olsenella uli	3878	540	958	330	836	1055	3592	404	958	2705	196	514	1980	1461	2452	5657	1663	228	635	2400	136	2371
Bacteria	Tenericutes	Mollicutes	Acholeplasmatales	Acholeplasmataceae	Candidatus Phytoplasma	Onion yellows phytoplasma	19	59	23	5	21	13	94	0	44	18	2	6	11	10	16	56	17	1	15	30	2	8
Bacteria	Verrucomicrobia	Opitutae	unclassified (derived from Opitutae)	Opitutaceae	unclassified (derived from Opitutaceae)	Opitutaceae bacterium TAV2	45	54	146	60	216	136	74	7	125	129	9	13	92	90	114	440	171	79	4235	91	6	33
Bacteria	Verrucomicrobia	Opitutae	unclassified (derived from Opitutae)	Opitutaceae	Opitutus	Opitutus terrae	466	151	360	106	323	236	416	81	393	394	99	218	248	637	363	561	869	488	10833	413	85	432
Bacteria	Firmicutes	Clostridia	Clostridiales	Lachnospiraceae	Oribacterium	Oribacterium sinus	711	395	278	247	290	352	559	56	611	688	96	145	598	514	697	1764	604	49	387	986	43	248
Bacteria	Firmicutes	Clostridia	Clostridiales	Lachnospiraceae	Oribacterium	Oribacterium sp. oral taxon 078	1098	325	428	379	385	430	621	71	702	979	192	146	689	588	1005	1816	671	75	482	1254	56	374
Bacteria	Proteobacteria	Alphaproteobacteria	Rickettsiales	Rickettsiaceae	Orientia	Orientia tsutsugamushi	10	13	2	4	5	7	6	0	30	9	9	1	10	16	1	11	5	1	15	43	5	4
Bacteria	Cyanobacteria	unclassified (derived from Cyanobacteria)	Oscillatoriales	unclassified (derived from Oscillatoriales)	Oscillatoria	Oscillatoria sp. PCC 6506	12	96	12	6	7	11	41	26	36	16	2	3	21	33	24	25	49	8	42	155	3	8
Bacteria	Chloroflexi	Chloroflexi (class)	Chloroflexales	Oscillochloridaceae	Oscillochloris	Oscillochloris trichoides	49	80	22	9	17	19	26	1	38	43	1	14	37	32	47	102	36	5	45	40	3	18
Bacteria	Proteobacteria	Betaproteobacteria	Burkholderiales	Oxalobacteraceae	Oxalobacter	Oxalobacter formigenes	621	164	212	132	212	293	175	30	556	255	111	130	312	201	389	271	202	135	359	435	29	290
Bacteria	Firmicutes	Bacilli	Bacillales	Paenibacillaceae	Paenibacillus	Paenibacillus curdlanolyticus	128	43	111	47	94	92	146	11	315	188	17	34	102	116	241	682	134	22	86	260	16	67
Bacteria	Firmicutes	Bacilli	Bacillales	Paenibacillaceae	Paenibacillus	Paenibacillus larvae	326	115	108	46	337	246	362	53	201	209	133	58	219	254	479	906	226	52	180	398	100	81
Bacteria	Firmicutes	Bacilli	Bacillales	Paenibacillaceae	Paenibacillus	Paenibacillus polymyxa	762	353	257	180	317	316	517	61	454	592	81	203	721	457	708	1777	508	114	284	820	86	273
Bacteria	Firmicutes	Bacilli	Bacillales	Paenibacillaceae	Paenibacillus	Paenibacillus sp. JDR-2	1108	315	401	279	594	809	961	241	773	1018	203	315	1107	909	1874	4824	1066	279	477	1589	210	418
Bacteria	Firmicutes	Bacilli	Bacillales	Paenibacillaceae	Paenibacillus	Paenibacillus sp. Y412MC10	876	350	314	217	514	513	652	149	644	880	139	264	678	686	1436	3319	783	238	261	1132	110	397
Bacteria	Firmicutes	Bacilli	Bacillales	Paenibacillaceae	Paenibacillus	Paenibacillus sp. oral taxon 786	300	121	111	91	207	171	248	17	236	349	45	91	231	269	537	1330	326	89	114	524	43	110
Bacteria	Firmicutes	Bacilli	Bacillales	Paenibacillaceae	Paenibacillus	Paenibacillus vortex	93	32	51	36	59	130	158	29	82	95	14	30	69	75	140	532	87	23	155	183	55	31
Bacteria	Bacteroidetes	Bacteroidia	Bacteroidales	Porphyromonadaceae	Paludibacter	Paludibacter propionicigenes	3061	3148	1329	2863	267	805	4466	630	4117	2760	751	1009	1519	6466	621	460	8121	4355	1883	1024	527	1463
Bacteria	Proteobacteria	Gammaproteobacteria	Enterobacteriales	Enterobacteriaceae	Pantoea	Pantoea ananatis	67	14	17	55	18	46	22	24	40	54	12	26	48	48	45	26	49	21	37	54	12	51
Bacteria	Proteobacteria	Gammaproteobacteria	Enterobacteriales	Enterobacteriaceae	Pantoea	Pantoea citrea	5	0	0	4	0	0	0	0	0	0	0	0	0	0	2	0	1	0	1	0	0	0
Bacteria	Proteobacteria	Gammaproteobacteria	Enterobacteriales	Enterobacteriaceae	Pantoea	Pantoea sp. At-9b	153	32	39	87	39	53	39	3	81	52	27	19	72	96	76	103	94	29	53	90	11	38
Bacteria	Proteobacteria	Gammaproteobacteria	Enterobacteriales	Enterobacteriaceae	Pantoea	Pantoea sp. aB	21	9	5	17	14	16	1	0	9	2	1	3	3	17	8	3	17	2	16	8	0	3
Bacteria	Proteobacteria	Gammaproteobacteria	Enterobacteriales	Enterobacteriaceae	Pantoea	Pantoea vagans	58	46	18	28	13	59	33	3	35	25	11	12	34	36	36	18	38	17	36	50	3	24
Bacteria	Bacteroidetes	Bacteroidia	Bacteroidales	Porphyromonadaceae	Parabacteroides	Parabacteroides distasonis	8408	8288	18863	7057	4493	10658	25979	6525	9209	18409	31707	7023	20153	18773	2009	952	22414	13999	4159	6265	7431	10995
Bacteria	Bacteroidetes	Bacteroidia	Bacteroidales	Porphyromonadaceae	Parabacteroides	Parabacteroides johnsonii	4449	3127	11019	2551	1420	3509	17258	1747	3147	11288	21032	2591	8493	8321	552	211	9885	6878	1660	2055	1037	3896
Bacteria	Bacteroidetes	Bacteroidia	Bacteroidales	Porphyromonadaceae	Parabacteroides	Parabacteroides merdae	15369	3485	42182	3992	5458	11110	67914	1789	4868	44693	92827	5716	27810	27483	596	622	30553	24720	2177	6946	730	11581
Bacteria	Bacteroidetes	Bacteroidia	Bacteroidales	Porphyromonadaceae	Parabacteroides	Parabacteroides sp. D13	4078	3706	9875	3603	2244	5452	12881	2225	4613	8876	14152	4436	11624	10698	1227	907	12622	7127	1927	3430	4233	5236
Bacteria	Chlamydiae	Chlamydiae (class)	Chlamydiales	Parachlamydiaceae	Parachlamydia	Parachlamydia acanthamoebae	18	5	16	15	27	7	21	1	31	29	2	4	17	29	11	21	20	17	53	28	1	3
Bacteria	Proteobacteria	Alphaproteobacteria	Rhodobacterales	Rhodobacteraceae	Paracoccus	Paracoccus denitrificans	154	34	45	32	81	52	57	5	90	88	27	39	138	106	188	180	154	42	138	127	15	75
Bacteria	Proteobacteria	Alphaproteobacteria	Rhodobacterales	Rhodobacteraceae	Paracoccus	Paracoccus methylutens	0	0	0	0	0	0	0	0	0	0	0	0	0	0	0	0	1	0	0	0	0	0
Bacteria	Proteobacteria	Alphaproteobacteria	Rhodobacterales	Rhodobacteraceae	Paracoccus	Paracoccus pantotrophus	1	0	0	0	0	0	0	0	0	0	0	0	0	0	1	0	0	0	1	0	0	0
Bacteria	Actinobacteria	Actinobacteria (class)	Bifidobacteriales	Bifidobacteriaceae	Parascardovia	Parascardovia denticolens	82	45	23	10	22	25	93	3	56	52	7	16	63	51	70	92	28	8	26	53	1	17
Bacteria	Proteobacteria	Alphaproteobacteria	Rhizobiales	Phyllobacteriaceae	Parvibaculum	Parvibaculum lavamentivorans	250	55	105	64	96	101	116	12	122	86	14	33	109	100	306	292	101	63	107	191	12	65
Bacteria	Firmicutes	Clostridia	Clostridiales	Clostridiales Family XI. Incertae Sedis	unclassified (derived from Clostridiales Family XI. Incertae Sedis)	Parvimonas micra	162	140	85	23	67	83	390	10	193	180	31	32	123	105	184	336	121	16	74	219	10	59
Bacteria	Proteobacteria	Alphaproteobacteria	Parvularculales	Parvularculaceae	Parvularcula	Parvularcula bermudensis	65	18	29	17	40	35	21	3	53	37	4	9	31	17	58	81	25	25	44	52	2	20
Bacteria	Proteobacteria	Gammaproteobacteria	Pasteurellales	Pasteurellaceae	Pasteurella	Pasteurella dagmatis	56	95	40	25	12	220	19	5	57	27	133	24	95	28	103	71	38	9	53	36	23	35
Bacteria	Proteobacteria	Gammaproteobacteria	Pasteurellales	Pasteurellaceae	Pasteurella	Pasteurella multocida	278	224	312	122	266	680	130	67	272	152	332	137	331	222	410	343	232	106	179	222	63	104
Bacteria	Proteobacteria	Gammaproteobacteria	Enterobacteriales	Enterobacteriaceae	Pectobacterium	Pectobacterium atrosepticum	227	70	129	100	146	145	105	12	167	173	44	69	136	139	153	185	146	71	125	198	33	78
Bacteria	Proteobacteria	Gammaproteobacteria	Enterobacteriales	Enterobacteriaceae	Pectobacterium	Pectobacterium carotovorum	84	67	18	56	39	48	29	5	54	48	17	37	55	48	83	56	49	30	50	64	8	32
Bacteria	Proteobacteria	Gammaproteobacteria	Enterobacteriales	Enterobacteriaceae	Pectobacterium	Pectobacterium wasabiae	57	7	21	27	39	18	11	1	36	22	19	35	32	43	51	56	36	34	36	41	5	14
Bacteria	Firmicutes	Bacilli	Lactobacillales	Lactobacillaceae	Pediococcus	Pediococcus acidilactici	80	51	41	12	33	55	120	2	77	78	37	25	106	67	49	107	57	12	14	96	14	52
Bacteria	Firmicutes	Bacilli	Lactobacillales	Lactobacillaceae	Pediococcus	Pediococcus pentosaceus	372	96	99	58	107	117	362	10	165	199	46	50	135	175	378	621	227	67	77	234	26	75
Bacteria	Bacteroidetes	Sphingobacteria	Sphingobacteriales	Sphingobacteriaceae	Pedobacter	Pedobacter heparinus	2083	1859	779	1061	173	508	3164	174	1953	2273	962	592	1129	4879	472	586	6302	3641	710	437	199	865
Bacteria	Bacteroidetes	Sphingobacteria	Sphingobacteriales	Sphingobacteriaceae	Pedobacter	Pedobacter saltans	423	356	106	251	26	87	654	12	1001	409	36	27	128	1024	80	34	1424	897	234	46	10	52
Bacteria	Bacteroidetes	Sphingobacteria	Sphingobacteriales	Sphingobacteriaceae	Pedobacter	Pedobacter sp. BAL39	261	482	150	261	180	275	461	31	494	296	102	92	165	537	54	177	657	429	384	48	83	68
Bacteria	Proteobacteria	Alphaproteobacteria	Rhodobacterales	Rhodobacteraceae	Pelagibaca	Pelagibaca bermudensis	14	3	4	4	16	9	5	0	11	10	3	1	10	13	36	28	25	5	17	13	1	10
Bacteria	Proteobacteria	Deltaproteobacteria	Desulfuromonadales	Pelobacteraceae	Pelobacter	Pelobacter carbinolicus	783	208	457	158	604	466	398	100	494	477	85	130	551	434	659	1173	390	245	491	565	59	204
Bacteria	Proteobacteria	Deltaproteobacteria	Desulfuromonadales	Pelobacteraceae	Pelobacter	Pelobacter propionicus	723	178	483	157	496	409	316	73	380	457	101	159	849	373	575	746	472	247	406	514	83	173
Bacteria	Chlorobi	Chlorobia	Chlorobiales	Chlorobiaceae	Pelodictyon	Pelodictyon luteolum	201	100	158	91	146	145	202	67	233	153	55	44	114	223	206	278	294	215	307	143	44	72
Bacteria	Chlorobi	Chlorobia	Chlorobiales	Chlorobiaceae	Pelodictyon	Pelodictyon phaeoclathratiforme	105	93	177	55	59	68	138	9	81	74	42	41	88	119	141	111	182	115	124	84	22	63
Bacteria	Firmicutes	Clostridia	Clostridiales	Peptococcaceae	Pelotomaculum	Pelotomaculum thermopropionicum	1710	503	600	255	708	853	1015	181	786	1119	214	319	1199	963	1598	4029	1205	310	664	1844	157	597
Bacteria	Firmicutes	Clostridia	Clostridiales	Clostridiales Family XI. Incertae Sedis	Peptoniphilus	Peptoniphilus duerdenii	171	170	78	60	77	125	219	144	139	149	69	120	189	149	233	460	188	21	86	258	41	132
Bacteria	Firmicutes	Clostridia	Clostridiales	Clostridiales Family XI. Incertae Sedis	Peptoniphilus	Peptoniphilus harei	133	75	46	33	56	85	105	12	113	103	16	34	120	84	197	489	105	13	56	173	12	43
Bacteria	Firmicutes	Clostridia	Clostridiales	Clostridiales Family XI. Incertae Sedis	Peptoniphilus	Peptoniphilus lacrimalis	204	127	87	38	85	140	224	16	154	212	30	53	146	146	172	367	178	45	93	230	12	61
Bacteria	Firmicutes	Clostridia	Clostridiales	Clostridiales Family XI. Incertae Sedis	Peptoniphilus	Peptoniphilus sp. oral taxon 386	130	97	51	62	68	97	146	16	159	181	23	47	137	119	213	496	175	13	65	195	11	71
Bacteria	Firmicutes	Clostridia	Clostridiales	Clostridiales Family XI. Incertae Sedis	Peptoniphilus	Peptoniphilus sp. oral taxon 836	61	29	27	24	31	51	99	6	42	86	9	33	46	59	106	187	63	8	25	84	7	24
Bacteria	Firmicutes	Clostridia	Clostridiales	Peptostreptococcaceae	Peptostreptococcus	Peptostreptococcus anaerobius	332	166	117	70	148	138	307	24	254	296	44	52	241	244	412	834	252	23	159	368	13	101
Bacteria	Firmicutes	Clostridia	Clostridiales	Peptostreptococcaceae	Peptostreptococcus	Peptostreptococcus stomatis	219	97	90	56	96	101	233	17	168	189	27	54	165	150	214	582	182	17	133	290	15	82
Bacteria	Aquificae	Aquificae (class)	Aquificales	Hydrogenothermaceae	Persephonella	Persephonella marina	115	40	26	25	42	44	163	43	73	88	13	17	62	110	95	184	105	45	87	78	13	37
Bacteria	Thermotogae	Thermotogae (class)	Thermotogales	Thermotogaceae	Petrotoga	Petrotoga mobilis	235	95	82	195	1193	344	190	22	291	295	277	151	187	182	488	533	250	76	645	342	180	84
Bacteria	Proteobacteria	Alphaproteobacteria	Rhodobacterales	Rhodobacteraceae	Phaeobacter	Phaeobacter gallaeciensis	6	2	6	2	9	5	9	0	13	4	3	2	6	9	12	45	7	4	10	19	2	5
Bacteria	Proteobacteria	Alphaproteobacteria	Caulobacterales	Caulobacteraceae	Phenylobacterium	Phenylobacterium zucineum	113	41	22	27	29	42	85	4	86	54	9	31	39	71	51	155	56	32	25	84	13	22
Bacteria	Proteobacteria	Gammaproteobacteria	Vibrionales	Vibrionaceae	Photobacterium	Photobacterium angustum	71	42	29	33	18	24	39	7	72	41	7	17	58	40	83	74	76	27	22	61	4	32
Bacteria	Proteobacteria	Gammaproteobacteria	Vibrionales	Vibrionaceae	Photobacterium	Photobacterium damselae	32	17	17	14	6	20	25	5	64	25	3	7	17	44	14	58	74	16	39	18	2	9
Bacteria	Proteobacteria	Gammaproteobacteria	Vibrionales	Vibrionaceae	Photobacterium	Photobacterium profundum	241	102	185	67	168	209	181	23	298	347	78	79	234	240	191	356	294	83	257	301	58	107
Bacteria	Proteobacteria	Gammaproteobacteria	Vibrionales	Vibrionaceae	Photobacterium	Photobacterium sp. SKA34	6	6	7	2	13	10	4	1	8	7	4	1	12	4	12	3	10	6	15	9	0	3
Bacteria	Proteobacteria	Gammaproteobacteria	Enterobacteriales	Enterobacteriaceae	Photorhabdus	Photorhabdus asymbiotica	74	8	26	15	29	32	45	0	169	29	9	19	41	40	46	47	85	15	35	79	12	26
Bacteria	Proteobacteria	Gammaproteobacteria	Enterobacteriales	Enterobacteriaceae	Photorhabdus	Photorhabdus luminescens	205	53	74	59	116	109	76	9	307	120	46	60	150	109	134	92	160	73	61	136	25	70
Bacteria	Planctomycetes	Planctomycetacia	Planctomycetales	Planctomycetaceae	Pirellula	Pirellula staleyi	115	19	69	34	30	37	109	5	96	106	42	17	67	136	105	126	185	127	198	85	8	42
Bacteria	Planctomycetes	Planctomycetacia	Planctomycetales	Planctomycetaceae	Planctomyces	Planctomyces brasiliensis	56	20	7	11	15	16	58	0	44	47	4	6	27	70	16	59	102	57	139	31	1	6
Bacteria	Planctomycetes	Planctomycetacia	Planctomycetales	Planctomycetaceae	Planctomyces	Planctomyces limnophilus	103	112	68	49	46	61	115	11	128	111	35	19	100	145	163	236	116	39	267	107	8	37
Bacteria	Planctomycetes	Planctomycetacia	Planctomycetales	Planctomycetaceae	Planctomyces	Planctomyces maris	60	14	18	17	31	17	60	2	45	36	4	5	39	88	40	92	59	52	117	51	2	13
Bacteria	Firmicutes	Bacilli	Bacillales	Planococcaceae	Planococcus	Planococcus sp. ZOYM	0	0	0	0	0	0	1	0	0	0	0	0	0	0	0	0	1	0	0	0	0	0
Bacteria	Proteobacteria	Deltaproteobacteria	Myxococcales	Nannocystaceae	Plesiocystis	Plesiocystis pacifica	49	31	44	22	23	29	23	3	44	41	5	5	27	25	99	134	24	7	69	75	6	14
Bacteria	Bacteroidetes	Flavobacteria	Flavobacteriales	Flavobacteriaceae	Polaribacter	Polaribacter irgensii	323	478	98	267	19	69	442	2	436	284	31	51	95	562	49	85	828	645	171	79	17	126
Bacteria	Bacteroidetes	Flavobacteria	Flavobacteriales	Flavobacteriaceae	Polaribacter	Polaribacter sp. MED152	331	373	122	220	27	69	510	5	568	402	61	107	121	709	46	64	914	657	167	54	8	78
Bacteria	Proteobacteria	Betaproteobacteria	Burkholderiales	Comamonadaceae	Polaromonas	Polaromonas naphthalenivorans	109	51	98	62	102	133	42	11	259	91	38	69	145	82	108	105	76	61	83	164	7	165
Bacteria	Proteobacteria	Betaproteobacteria	Burkholderiales	Comamonadaceae	Polaromonas	Polaromonas sp. JS666	117	66	173	95	99	186	78	80	254	98	61	98	163	123	132	135	95	85	158	212	44	163
Bacteria	Proteobacteria	Betaproteobacteria	Burkholderiales	Burkholderiaceae	Polynucleobacter	Polynucleobacter necessarius	112	50	137	84	49	145	54	17	354	95	58	122	184	92	87	143	87	74	153	268	10	217
Bacteria	Bacteroidetes	Bacteroidia	Bacteroidales	Porphyromonadaceae	Porphyromonas	Porphyromonas asaccharolytica	70	385	109	189	12	29	59	0	281	70	10	11	45	99	36	33	132	31	135	29	8	25
Bacteria	Bacteroidetes	Bacteroidia	Bacteroidales	Porphyromonadaceae	Porphyromonas	Porphyromonas endodontalis	322	774	252	562	180	241	451	2991	683	255	101	51	251	423	173	264	505	244	440	90	54	133
Bacteria	Bacteroidetes	Bacteroidia	Bacteroidales	Porphyromonadaceae	Porphyromonas	Porphyromonas gingivalis	4483	4451	2593	4859	880	2056	7328	6392	5729	4169	2428	888	3050	8704	834	558	10914	6623	2773	1030	771	2741
Bacteria	Bacteroidetes	Bacteroidia	Bacteroidales	Porphyromonadaceae	Porphyromonas	Porphyromonas uenonis	239	858	201	555	39	139	381	0	558	226	27	21	125	322	153	175	473	223	362	88	21	97
Bacteria	Bacteroidetes	Bacteroidia	Bacteroidales	Prevotellaceae	Prevotella	Prevotella amnii	210	1531	535	653	28	68	373	66	375	226	321	261	449	463	116	208	407	135	241	48	248	451
Bacteria	Bacteroidetes	Bacteroidia	Bacteroidales	Prevotellaceae	Prevotella	Prevotella bergensis	664	10564	2285	3192	145	273	1608	1670	1289	550	505	1412	713	1279	2078	169	1813	515	1775	147	1260	711
Bacteria	Bacteroidetes	Bacteroidia	Bacteroidales	Prevotellaceae	Prevotella	Prevotella bivia	494	5291	1390	2001	94	104	986	46	715	355	327	246	588	745	230	150	896	372	528	71	444	475
Bacteria	Bacteroidetes	Bacteroidia	Bacteroidales	Prevotellaceae	Prevotella	Prevotella bryantii	524	11736	2883	2943	115	129	1177	145	1175	413	559	264	262	749	281	94	824	146	763	100	545	786
Bacteria	Bacteroidetes	Bacteroidia	Bacteroidales	Prevotellaceae	Prevotella	Prevotella buccae	991	22607	4361	4895	189	110	2190	2705	1008	883	939	535	392	1615	523	195	1855	588	762	134	1189	1289
Bacteria	Bacteroidetes	Bacteroidia	Bacteroidales	Prevotellaceae	Prevotella	Prevotella buccalis	974	15882	2729	3608	261	422	2252	388	1508	1074	990	656	488	2234	444	233	2756	1299	658	214	960	1184
Bacteria	Bacteroidetes	Bacteroidia	Bacteroidales	Prevotellaceae	Prevotella	Prevotella copri	1271	48222	10559	7709	2313	1245	3113	915	1914	1038	3109	1283	2081	2090	1569	285	2486	478	1502	437	4701	2504
Bacteria	Bacteroidetes	Bacteroidia	Bacteroidales	Prevotellaceae	Prevotella	Prevotella disiens	352	4981	1163	1724	216	327	909	332	728	431	403	585	937	811	245	260	819	248	464	72	433	456
Bacteria	Bacteroidetes	Bacteroidia	Bacteroidales	Prevotellaceae	Prevotella	Prevotella marshii	415	8846	2155	2456	96	102	1010	176	460	301	465	168	155	704	257	134	813	136	363	44	472	615
Bacteria	Bacteroidetes	Bacteroidia	Bacteroidales	Prevotellaceae	Prevotella	Prevotella melaninogenica	3401	56157	10075	13916	649	826	7821	944	4760	2835	3147	1760	2163	6131	1577	698	7391	2669	2935	490	3828	4616
Bacteria	Bacteroidetes	Bacteroidia	Bacteroidales	Prevotellaceae	Prevotella	Prevotella oralis	632	15589	2440	2853	136	51	1347	21	1009	452	691	243	201	1079	288	88	1387	391	588	38	749	890
Bacteria	Bacteroidetes	Bacteroidia	Bacteroidales	Prevotellaceae	Prevotella	Prevotella oris	857	21669	3541	4286	437	865	1980	627	887	825	1129	582	902	1455	492	337	1736	397	608	238	1200	1333
Bacteria	Bacteroidetes	Bacteroidia	Bacteroidales	Prevotellaceae	Prevotella	Prevotella ruminicola	4509	56033	16646	16961	1094	1786	8580	2937	6000	3409	3997	3445	2839	8091	2309	823	9905	3320	3339	1541	4073	6128
Bacteria	Bacteroidetes	Bacteroidia	Bacteroidales	Prevotellaceae	Prevotella	Prevotella sp. oral taxon 299	545	8460	1641	2284	96	66	1188	138	680	462	406	146	166	803	226	103	1055	372	433	56	483	475
Bacteria	Bacteroidetes	Bacteroidia	Bacteroidales	Prevotellaceae	Prevotella	Prevotella sp. oral taxon 317	588	11526	2022	2620	110	152	1299	71	907	507	586	267	263	940	269	159	1038	478	473	70	486	823
Bacteria	Bacteroidetes	Bacteroidia	Bacteroidales	Prevotellaceae	Prevotella	Prevotella sp. oral taxon 472	555	9838	1835	2585	110	108	1359	64	688	406	489	253	180	866	233	82	1240	530	410	48	672	621
Bacteria	Bacteroidetes	Bacteroidia	Bacteroidales	Prevotellaceae	Prevotella	Prevotella tannerae	2994	7962	2243	20221	257	789	9546	566	3334	567	599	618	816	4770	1275	218	5736	421	915	272	350	1071
Bacteria	Bacteroidetes	Bacteroidia	Bacteroidales	Prevotellaceae	Prevotella	Prevotella timonensis	611	12243	2443	3550	181	455	1961	468	1138	558	877	656	762	1282	375	211	1592	341	642	202	784	1076
Bacteria	Bacteroidetes	Bacteroidia	Bacteroidales	Prevotellaceae	Prevotella	Prevotella veroralis	475	6922	1435	2166	197	60	1170	47	629	522	545	248	166	709	198	178	840	353	420	38	496	893
Bacteria	Cyanobacteria	unclassified (derived from Cyanobacteria)	Prochlorales	Prochlorococcaceae	Prochlorococcus	Prochlorococcus marinus	243	95	190	82	220	223	198	13	157	219	49	48	178	207	222	297	266	127	250	218	38	85
Bacteria	Actinobacteria	Actinobacteria (class)	Actinomycetales	Propionibacteriaceae	Propionibacterium	Propionibacterium acnes	153	76	102	34	208	147	105	30	129	154	31	38	199	98	357	449	223	41	96	138	21	71
Bacteria	Actinobacteria	Actinobacteria (class)	Actinomycetales	Propionibacteriaceae	Propionibacterium	Propionibacterium freudenreichii	65	15	29	22	43	48	25	1	48	60	9	15	43	41	63	156	69	10	50	75	8	27
Bacteria	Chlorobi	Chlorobia	Chlorobiales	Chlorobiaceae	Prosthecochloris	Prosthecochloris aestuarii	112	76	43	65	48	35	82	4	112	84	20	10	40	106	118	102	123	68	156	63	7	59
Bacteria	Proteobacteria	Gammaproteobacteria	Enterobacteriales	Enterobacteriaceae	Proteus	Proteus mirabilis	126	54	55	56	54	118	83	11	132	135	39	50	94	113	101	106	143	105	89	100	14	97
Bacteria	Proteobacteria	Gammaproteobacteria	Enterobacteriales	Enterobacteriaceae	Proteus	Proteus penneri	17	7	3	16	7	11	6	0	19	16	8	10	19	20	21	2	14	3	37	8	1	12
Bacteria	Proteobacteria	Gammaproteobacteria	Enterobacteriales	Enterobacteriaceae	Proteus	Proteus vulgaris	1	0	2	5	0	1	0	0	11	2	0	0	4	0	0	0	0	0	3	0	0	0
Bacteria	Proteobacteria	Gammaproteobacteria	Enterobacteriales	Enterobacteriaceae	Providencia	Providencia alcalifaciens	15	9	10	7	10	13	3	1	32	17	6	12	11	18	15	8	23	27	16	21	1	16
Bacteria	Proteobacteria	Gammaproteobacteria	Enterobacteriales	Enterobacteriaceae	Providencia	Providencia rettgeri	33	9	11	23	10	29	7	1	58	14	4	11	26	17	25	15	15	8	28	37	0	29
Bacteria	Proteobacteria	Gammaproteobacteria	Enterobacteriales	Enterobacteriaceae	Providencia	Providencia rustigianii	7	14	11	15	13	13	17	4	53	18	6	4	10	10	6	13	8	5	17	28	3	10
Bacteria	Proteobacteria	Gammaproteobacteria	Enterobacteriales	Enterobacteriaceae	Providencia	Providencia stuartii	15	20	9	14	14	17	9	9	26	25	18	19	18	21	19	11	24	6	12	17	11	16
Bacteria	Proteobacteria	Gammaproteobacteria	Alteromonadales	Pseudoalteromonadaceae	Pseudoalteromonas	Pseudoalteromonas atlantica	210	48	82	67	87	119	107	35	120	124	40	99	139	131	123	228	195	104	216	165	18	60
Bacteria	Proteobacteria	Gammaproteobacteria	Alteromonadales	Pseudoalteromonadaceae	Pseudoalteromonas	Pseudoalteromonas haloplanktis	94	43	95	57	58	88	72	5	115	53	24	24	91	62	77	97	69	37	80	82	15	32
Bacteria	Proteobacteria	Gammaproteobacteria	Alteromonadales	Pseudoalteromonadaceae	Pseudoalteromonas	Pseudoalteromonas sp. SM9913	24	20	17	15	7	17	32	1	37	13	13	13	17	18	13	31	12	5	22	29	13	25
Bacteria	Proteobacteria	Gammaproteobacteria	Alteromonadales	Pseudoalteromonadaceae	Pseudoalteromonas	Pseudoalteromonas tunicata	40	18	35	27	27	48	42	5	65	51	6	29	54	48	56	58	61	21	77	57	6	33
Bacteria	Proteobacteria	Gammaproteobacteria	Pseudomonadales	Pseudomonadaceae	Pseudomonas	Pseudomonas aeruginosa	429	81	291	239	686	515	170	152	352	228	384	97	289	256	312	307	363	166	415	283	118	159
Bacteria	Proteobacteria	Gammaproteobacteria	Pseudomonadales	Pseudomonadaceae	Pseudomonas	Pseudomonas amygdali	9	8	11	6	5	13	3	7	26	16	5	4	6	9	14	3	14	2	11	20	5	10
Bacteria	Proteobacteria	Gammaproteobacteria	Pseudomonadales	Pseudomonadaceae	Pseudomonas	Pseudomonas coronafaciens	4	0	5	1	2	3	0	3	3	6	0	1	17	1	6	8	0	0	5	6	3	7
Bacteria	Proteobacteria	Gammaproteobacteria	Pseudomonadales	Pseudomonadaceae	Pseudomonas	Pseudomonas entomophila	124	47	85	34	125	141	41	30	234	58	19	80	64	97	131	59	84	46	87	49	21	39
Bacteria	Proteobacteria	Gammaproteobacteria	Pseudomonadales	Pseudomonadaceae	Pseudomonas	Pseudomonas fluorescens	328	153	257	129	274	278	236	153	510	279	100	117	284	251	343	399	314	142	199	266	44	204
Bacteria	Proteobacteria	Gammaproteobacteria	Pseudomonadales	Pseudomonadaceae	Pseudomonas	Pseudomonas mendocina	180	55	110	62	152	137	90	22	207	153	42	66	148	113	158	156	150	67	119	178	29	74
Bacteria	Proteobacteria	Gammaproteobacteria	Pseudomonadales	Pseudomonadaceae	Pseudomonas	Pseudomonas putida	607	195	192	187	169	174	156	129	739	147	63	346	193	287	627	268	310	66	305	238	61	145
Bacteria	Proteobacteria	Gammaproteobacteria	Pseudomonadales	Pseudomonadaceae	Pseudomonas	Pseudomonas savastanoi	60	15	44	23	54	47	41	21	80	40	12	13	35	38	74	60	30	15	25	115	6	37
Bacteria	Proteobacteria	unclassified (derived from Proteobacteria)	unclassified (derived from Proteobacteria)	unclassified (derived from Proteobacteria)	unclassified (derived from Proteobacteria)	Pseudomonas sp. ADP	3	0	0	0	0	3	1	0	1	0	1	1	0	2	0	0	3	1	2	1	1	1
Bacteria	Proteobacteria	Gammaproteobacteria	Pseudomonadales	Pseudomonadaceae	Pseudomonas	Pseudomonas sp. CA10	0	0	1	0	0	1	0	0	0	0	0	0	0	0	0	0	1	0	0	0	0	0
Bacteria	Proteobacteria	Gammaproteobacteria	Pseudomonadales	Pseudomonadaceae	Pseudomonas	Pseudomonas sp. CT14	11	0	0	11	0	0	0	0	0	0	0	0	0	1	0	0	0	0	9	0	0	0
Bacteria	Proteobacteria	Gammaproteobacteria	Pseudomonadales	Pseudomonadaceae	Pseudomonas	Pseudomonas sp. ND6	1	0	0	0	0	0	0	0	0	1	0	0	1	1	0	0	0	0	0	0	0	0
Bacteria	Proteobacteria	Gammaproteobacteria	Pseudomonadales	Pseudomonadaceae	Pseudomonas	Pseudomonas stutzeri	145	57	109	62	100	107	134	25	188	89	56	43	120	116	126	167	107	56	150	117	29	89
Bacteria	Proteobacteria	Gammaproteobacteria	Pseudomonadales	Pseudomonadaceae	Pseudomonas	Pseudomonas syringae	111	52	41	26	40	46	63	12	78	66	15	38	81	75	129	124	109	47	58	79	19	43
Bacteria	Proteobacteria	Gammaproteobacteria	Pseudomonadales	Pseudomonadaceae	Pseudomonas	Pseudomonas syringae group genomosp. 3	57	27	70	131	361	294	44	174	128	41	275	29	79	53	62	64	35	26	187	58	83	33
Bacteria	Firmicutes	Clostridia	Clostridiales	Eubacteriaceae	Pseudoramibacter	Pseudoramibacter alactolyticus	961	246	225	149	309	361	530	51	440	596	141	465	500	467	782	1497	563	62	304	757	56	219
Bacteria	Proteobacteria	Alphaproteobacteria	Rhodobacterales	Rhodobacteraceae	Pseudovibrio	Pseudovibrio sp. JE062	19	40	16	9	13	16	8	3	52	17	8	9	25	31	15	45	27	6	12	55	0	16
Bacteria	Proteobacteria	Gammaproteobacteria	Pseudomonadales	Moraxellaceae	Psychrobacter	Psychrobacter arcticus	32	38	64	24	35	35	23	6	140	33	21	12	66	41	59	46	44	17	41	45	1	50
Bacteria	Proteobacteria	Gammaproteobacteria	Pseudomonadales	Moraxellaceae	Psychrobacter	Psychrobacter cryohalolentis	48	36	52	19	54	47	26	4	49	40	19	27	78	53	57	83	83	16	49	54	35	24
Bacteria	Proteobacteria	Gammaproteobacteria	Pseudomonadales	Moraxellaceae	Psychrobacter	Psychrobacter sp. PRwf-1	78	44	85	30	83	90	39	31	94	84	22	25	119	105	119	103	101	31	62	73	8	34
Bacteria	Bacteroidetes	Flavobacteria	Flavobacteriales	Flavobacteriaceae	Psychroflexus	Psychroflexus torquis	47	203	40	140	9	31	59	15	137	46	23	21	54	36	20	4	43	37	162	23	15	26
Bacteria	Proteobacteria	Gammaproteobacteria	Alteromonadales	Psychromonadaceae	Psychromonas	Psychromonas ingrahamii	108	67	91	61	259	124	120	53	149	149	29	22	94	127	144	144	135	88	118	102	16	49
Bacteria	Proteobacteria	Gammaproteobacteria	Alteromonadales	Psychromonadaceae	Psychromonas	Psychromonas sp. CNPT3	28	44	12	18	42	25	33	1	38	38	8	6	34	58	28	105	58	51	83	28	2	17
Bacteria	Synergistetes	Synergistia	Synergistales	Synergistaceae	Pyramidobacter	Pyramidobacter piscolens	1362	416	337	290	345	488	563	90	1012	2039	162	322	858	813	1447	2669	967	151	512	1565	109	536
Bacteria	Proteobacteria	Betaproteobacteria	Burkholderiales	Burkholderiaceae	Ralstonia	Ralstonia pickettii	78	50	96	70	28	109	51	16	265	84	48	89	115	74	93	137	78	61	126	244	13	162
Bacteria	Proteobacteria	Betaproteobacteria	Burkholderiales	Burkholderiaceae	Ralstonia	Ralstonia solanacearum	244	111	279	179	177	403	110	111	692	180	162	201	273	146	198	263	192	141	345	482	47	382
Bacteria	Proteobacteria	Betaproteobacteria	Burkholderiales	Burkholderiaceae	Ralstonia	Ralstonia sp. 5_7_47FAA	8	5	6	5	16	9	16	1	16	3	3	6	8	3	7	5	8	2	9	10	0	7
Bacteria	Cyanobacteria	unclassified (derived from Cyanobacteria)	Nostocales	Nostocaceae	Raphidiopsis	Raphidiopsis brookii	4	14	4	2	3	4	7	2	16	15	0	2	5	18	6	18	30	12	5	7	0	3
Bacteria	Proteobacteria	Gammaproteobacteria	unclassified (derived from Gammaproteobacteria)	unclassified (derived from Gammaproteobacteria)	Reinekea	Reinekea blandensis	96	103	48	36	48	47	94	6	98	96	13	32	59	76	85	172	95	44	114	123	16	48
Bacteria	Actinobacteria	Actinobacteria (class)	Actinomycetales	Micrococcaceae	Renibacterium	Renibacterium salmoninarum	154	88	49	16	47	54	86	6	31	41	8	38	161	161	381	212	205	7	33	56	7	33
Bacteria	Proteobacteria	Alphaproteobacteria	Rhizobiales	Rhizobiaceae	Rhizobium	Rhizobium etli	120	70	80	49	126	88	73	10	88	115	41	61	85	88	121	224	137	67	61	115	12	57
Bacteria	Proteobacteria	Alphaproteobacteria	Rhizobiales	Rhizobiaceae	Rhizobium	Rhizobium leguminosarum	179	119	109	74	118	138	136	34	175	221	56	62	186	150	247	446	190	65	160	169	28	78
Bacteria	Proteobacteria	Alphaproteobacteria	Rhodobacterales	Rhodobacteraceae	Rhodobacter	Rhodobacter capsulatus	88	64	25	20	44	34	27	3	59	71	22	9	59	42	103	115	53	36	47	37	27	43
Bacteria	Proteobacteria	Alphaproteobacteria	Rhodobacterales	Rhodobacteraceae	Rhodobacter	Rhodobacter sp. SW2	3	7	6	8	10	11	2	1	27	8	5	6	6	6	7	11	10	5	10	17	0	14
Bacteria	Proteobacteria	Alphaproteobacteria	Rhodobacterales	Rhodobacteraceae	Rhodobacter	Rhodobacter sphaeroides	193	170	127	72	135	102	115	10	238	156	56	54	179	94	176	230	138	71	238	183	18	96
Bacteria	Proteobacteria	Alphaproteobacteria	Rhodobacterales	Rhodobacteraceae	unclassified (derived from Rhodobacteraceae)	Rhodobacteraceae bacterium HTCC2083	1	3	3	1	2	2	6	2	11	7	0	2	9	6	7	17	5	0	4	10	1	3
Bacteria	Proteobacteria	Alphaproteobacteria	Rhodobacterales	Rhodobacteraceae	unclassified (derived from Rhodobacteraceae)	Rhodobacteraceae bacterium HTCC2150	10	3	6	2	6	3	4	4	15	12	1	3	7	5	14	48	7	3	5	8	1	8
Bacteria	Proteobacteria	Alphaproteobacteria	Rhodobacterales	Rhodobacteraceae	unclassified (derived from Rhodobacteraceae)	Rhodobacteraceae bacterium KLH11	10	1	4	2	6	6	10	3	10	13	2	1	5	11	32	13	9	3	14	11	0	3
Bacteria	Proteobacteria	Alphaproteobacteria	Rhodobacterales	unclassified (derived from Rhodobacterales)	unclassified (derived from Rhodobacterales)	Rhodobacterales bacterium HTCC2255	8	47	11	9	3	13	20	0	20	7	5	5	18	9	6	42	20	3	8	24	0	7
Bacteria	Proteobacteria	Alphaproteobacteria	Rhodobacterales	unclassified (derived from Rhodobacterales)	unclassified (derived from Rhodobacterales)	Rhodobacterales bacterium Y4I	23	4	4	2	4	2	12	2	11	8	2	7	11	4	11	12	12	2	7	9	1	4
Bacteria	Actinobacteria	Actinobacteria (class)	Actinomycetales	Nocardiaceae	Rhodococcus	Rhodococcus equi	76	14	28	10	37	29	34	10	27	33	5	22	44	35	110	123	39	6	28	51	15	28
Bacteria	Actinobacteria	Actinobacteria (class)	Actinomycetales	Nocardiaceae	Rhodococcus	Rhodococcus erythropolis	61	58	25	29	36	37	36	45	45	67	18	14	67	56	87	160	50	2	21	57	4	25
Bacteria	Actinobacteria	Actinobacteria (class)	Actinomycetales	Nocardiaceae	Rhodococcus	Rhodococcus jostii	134	36	61	35	86	77	76	22	82	82	14	40	144	103	240	281	130	52	66	147	11	43
Bacteria	Actinobacteria	Actinobacteria (class)	Actinomycetales	Nocardiaceae	Rhodococcus	Rhodococcus opacus	27	10	6	7	14	6	15	2	10	15	3	6	20	17	79	88	17	6	9	25	2	6
Bacteria	Actinobacteria	Actinobacteria (class)	Actinomycetales	Nocardiaceae	Rhodococcus	Rhodococcus sp. NS1	1	0	1	0	0	1	0	0	0	0	0	0	3	0	0	0	1	0	0	0	0	0
Bacteria	Proteobacteria	Alphaproteobacteria	Rhizobiales	Hyphomicrobiaceae	Rhodomicrobium	Rhodomicrobium vannielii	48	11	21	9	15	30	19	2	28	36	9	14	46	25	38	84	67	13	72	39	1	27
Bacteria	Planctomycetes	Planctomycetacia	Planctomycetales	Planctomycetaceae	Rhodopirellula	Rhodopirellula baltica	331	108	764	99	755	606	272	10	291	302	87	101	213	321	215	309	456	421	817	182	27	181
Bacteria	Proteobacteria	Alphaproteobacteria	Rhizobiales	Bradyrhizobiaceae	Rhodopseudomonas	Rhodopseudomonas palustris	451	182	423	117	507	392	194	33	351	324	83	151	340	403	494	676	492	268	360	397	61	210
Bacteria	Proteobacteria	Alphaproteobacteria	Rhodospirillales	Rhodospirillaceae	Rhodospirillum	Rhodospirillum centenum	116	43	69	29	55	70	84	20	95	114	31	33	99	100	134	169	159	56	66	87	19	71
Bacteria	Proteobacteria	Alphaproteobacteria	Rhodospirillales	Rhodospirillaceae	Rhodospirillum	Rhodospirillum rubrum	223	60	262	70	297	223	109	16	224	138	47	62	203	152	256	377	187	94	203	202	16	88
Bacteria	Bacteroidetes	Sphingobacteria	Sphingobacteriales	Rhodothermaceae	Rhodothermus	Rhodothermus marinus	404	224	170	315	146	125	547	13	579	850	62	130	194	585	276	469	863	444	343	362	57	257
Bacteria	Proteobacteria	Alphaproteobacteria	Rickettsiales	Rickettsiaceae	Rickettsia	Rickettsia africae	0	0	0	0	0	0	0	0	0	0	0	0	0	1	0	0	6	0	1	0	0	0
Bacteria	Proteobacteria	Alphaproteobacteria	Rickettsiales	Rickettsiaceae	Rickettsia	Rickettsia akari	2	6	6	0	22	5	4	0	9	4	0	0	4	7	9	6	5	1	6	7	0	1
Bacteria	Proteobacteria	Alphaproteobacteria	Rickettsiales	Rickettsiaceae	Rickettsia	Rickettsia bellii	13	16	26	14	39	36	37	2	39	26	9	6	16	13	5	19	28	7	30	21	2	10
Bacteria	Proteobacteria	Alphaproteobacteria	Rickettsiales	Rickettsiaceae	Rickettsia	Rickettsia canadensis	6	1	0	3	8	10	22	0	4	6	1	2	4	4	2	18	11	3	13	7	2	1
Bacteria	Proteobacteria	Alphaproteobacteria	Rickettsiales	Rickettsiaceae	Rickettsia	Rickettsia conorii	2	13	4	2	5	1	16	0	4	9	0	0	4	0	8	7	3	2	15	2	1	2
Bacteria	Proteobacteria	Alphaproteobacteria	Rickettsiales	Rickettsiaceae	Rickettsia	Rickettsia endosymbiont of Ixodes scapularis	1	1	0	3	0	0	2	0	3	2	0	2	2	2	0	0	1	1	0	3	0	15
Bacteria	Proteobacteria	Alphaproteobacteria	Rickettsiales	Rickettsiaceae	Rickettsia	Rickettsia felis	9	12	4	5	6	5	38	1	23	5	2	4	12	12	7	7	5	2	7	9	1	10
Bacteria	Proteobacteria	Alphaproteobacteria	Rickettsiales	Rickettsiaceae	Rickettsia	Rickettsia massiliae	1	3	4	3	2	6	9	0	3	3	1	3	100	9	5	3	26	6	4	7	4	3
Bacteria	Proteobacteria	Alphaproteobacteria	Rickettsiales	Rickettsiaceae	Rickettsia	Rickettsia monacensis	11	0	0	0	0	0	0	0	0	0	0	0	0	0	25	0	1	0	0	0	0	0
Bacteria	Proteobacteria	Alphaproteobacteria	Rickettsiales	Rickettsiaceae	Rickettsia	Rickettsia peacockii	3	0	0	0	0	1	0	0	1	0	0	4	1	0	1	0	1	1	0	1	0	4
Bacteria	Proteobacteria	Alphaproteobacteria	Rickettsiales	Rickettsiaceae	Rickettsia	Rickettsia prowazekii	22	8	8	4	3	4	26	2	20	10	0	2	6	8	2	10	7	5	6	14	1	1
Bacteria	Proteobacteria	Alphaproteobacteria	Rickettsiales	Rickettsiaceae	Rickettsia	Rickettsia rickettsii	1	8	1	0	1	6	3	0	4	1	0	3	1	5	3	2	6	1	3	7	2	1
Bacteria	Proteobacteria	Alphaproteobacteria	Rickettsiales	Rickettsiaceae	Rickettsia	Rickettsia sibirica	0	2	0	1	0	0	1	0	0	1	0	0	1	1	0	0	3	0	1	1	0	4
Bacteria	Proteobacteria	Alphaproteobacteria	Rickettsiales	Rickettsiaceae	Rickettsia	Rickettsia typhi	1	2	2	3	3	14	2	1	9	6	0	1	3	5	10	9	7	0	1	19	0	1
Bacteria	Proteobacteria	Gammaproteobacteria	Legionellales	Coxiellaceae	Rickettsiella	Rickettsiella grylli	3	10	2	3	1	3	7	0	10	4	1	2	5	5	1	1	7	1	4	5	0	4
Bacteria	Bacteroidetes	Flavobacteria	Flavobacteriales	Flavobacteriaceae	Riemerella	Riemerella anatipestifer	339	415	115	292	33	89	555	9	575	373	29	65	191	842	63	109	1096	614	361	90	93	136
Bacteria	Bacteroidetes	Flavobacteria	Flavobacteriales	Flavobacteriaceae	Robiginitalea	Robiginitalea biformata	824	448	157	464	66	125	983	111	1221	742	79	61	150	1432	166	117	1819	1162	334	101	52	150
Bacteria	Firmicutes	Clostridia	Clostridiales	Lachnospiraceae	Roseburia	Roseburia intestinalis	2721	831	3859	451	1085	1252	1441	180	1430	3567	562	433	1587	1565	3008	5897	1732	277	702	4447	122	681
Bacteria	Firmicutes	Clostridia	Clostridiales	Lachnospiraceae	Roseburia	Roseburia inulinivorans	3664	903	4050	576	1415	1976	1792	199	1844	3389	534	466	2053	1923	3913	5824	2034	261	950	5201	154	889
Bacteria	Proteobacteria	Alphaproteobacteria	Rhodobacterales	Rhodobacteraceae	Roseibium	Roseibium sp. TrichSKD4	12	9	3	8	14	6	4	0	9	6	4	4	10	11	10	5	5	2	11	10	1	4
Bacteria	Chloroflexi	Chloroflexi (class)	Chloroflexales	Chloroflexaceae	Roseiflexus	Roseiflexus castenholzii	320	142	320	78	339	316	186	116	275	289	77	102	246	250	324	870	350	175	357	339	41	138
Bacteria	Chloroflexi	Chloroflexi (class)	Chloroflexales	Chloroflexaceae	Roseiflexus	Roseiflexus sp. RS-1	372	180	241	116	249	269	273	120	303	319	73	92	274	296	330	681	309	154	278	407	48	154
Bacteria	Proteobacteria	Alphaproteobacteria	Rhodobacterales	Rhodobacteraceae	Roseobacter	Roseobacter denitrificans	118	24	57	17	52	70	34	4	97	92	13	23	112	61	96	131	78	43	48	103	8	28
Bacteria	Proteobacteria	Alphaproteobacteria	Rhodobacterales	Rhodobacteraceae	Roseobacter	Roseobacter litoralis	5	4	4	3	3	2	3	0	8	11	5	3	8	2	12	7	5	3	6	9	0	4
Bacteria	Proteobacteria	Alphaproteobacteria	Rhodobacterales	Rhodobacteraceae	Roseobacter	Roseobacter sp. AzwK-3b	16	1	4	2	3	6	6	1	14	11	0	4	6	4	12	11	3	4	4	15	3	8
Bacteria	Proteobacteria	Alphaproteobacteria	Rhodobacterales	Rhodobacteraceae	Roseobacter	Roseobacter sp. CCS2	8	7	3	0	1	9	2	0	9	8	0	0	5	3	9	31	5	0	6	7	0	6
Bacteria	Proteobacteria	Alphaproteobacteria	Rhodobacterales	Rhodobacteraceae	Roseobacter	Roseobacter sp. GAI101	18	6	9	8	12	10	10	1	23	13	9	4	24	13	53	18	16	3	12	20	5	9
Bacteria	Proteobacteria	Alphaproteobacteria	Rhodobacterales	Rhodobacteraceae	Roseobacter	Roseobacter sp. MED193	26	24	24	19	20	14	25	3	29	19	10	7	19	20	25	31	18	7	14	66	3	14
Bacteria	Proteobacteria	Alphaproteobacteria	Rhodobacterales	Rhodobacteraceae	Roseobacter	Roseobacter sp. SK209-2-6	6	5	3	1	7	1	7	2	11	8	1	2	8	7	14	8	8	0	17	6	0	5
Bacteria	Proteobacteria	Alphaproteobacteria	Rhodospirillales	Acetobacteraceae	Roseomonas	Roseomonas cervicalis	13	20	19	7	14	14	13	2	24	20	7	8	19	40	22	41	24	8	25	52	6	13
Bacteria	Proteobacteria	Alphaproteobacteria	Rhodobacterales	Rhodobacteraceae	Roseovarius	Roseovarius nubinhibens	31	7	21	12	12	21	22	5	39	35	1	9	52	17	29	44	35	6	32	39	3	19
Bacteria	Proteobacteria	Alphaproteobacteria	Rhodobacterales	Rhodobacteraceae	Roseovarius	Roseovarius sp. 217	46	6	15	17	13	9	30	2	33	23	7	11	28	22	73	51	41	13	21	29	5	10
Bacteria	Proteobacteria	Alphaproteobacteria	Rhodobacterales	Rhodobacteraceae	Roseovarius	Roseovarius sp. TM1035	12	6	5	4	2	5	3	0	12	4	3	22	7	5	4	23	5	0	7	10	0	22
Bacteria	Actinobacteria	Actinobacteria (class)	Actinomycetales	Micrococcaceae	Rothia	Rothia dentocariosa	434	56	128	43	100	99	170	6	43	32	14	89	550	563	1473	551	725	19	56	89	13	71
Bacteria	Actinobacteria	Actinobacteria (class)	Actinomycetales	Micrococcaceae	Rothia	Rothia mucilaginosa	562	67	151	49	125	135	202	24	48	47	26	111	864	838	2226	757	1144	19	111	109	13	107
Bacteria	Actinobacteria	Actinobacteria (class)	Rubrobacterales	Rubrobacteraceae	Rubrobacter	Rubrobacter xylanophilus	301	101	220	71	283	237	249	25	241	275	50	84	220	235	381	647	284	107	273	400	34	118
Bacteria	Proteobacteria	Alphaproteobacteria	Rhodobacterales	Rhodobacteraceae	Ruegeria	Ruegeria lacuscaerulensis	2	3	6	1	3	8	3	2	18	7	3	3	5	9	15	34	7	0	5	10	1	3
Bacteria	Proteobacteria	Alphaproteobacteria	Rhodobacterales	Rhodobacteraceae	Ruegeria	Ruegeria pomeroyi	108	26	58	28	98	51	74	10	77	87	19	18	81	49	201	205	62	31	57	127	6	41
Bacteria	Proteobacteria	Alphaproteobacteria	Rhodobacterales	Rhodobacteraceae	Ruegeria	Ruegeria sp. PR1b	0	0	0	0	0	0	0	0	1	0	0	0	0	0	1	0	1	0	1	1	0	0
Bacteria	Proteobacteria	Alphaproteobacteria	Rhodobacterales	Rhodobacteraceae	Ruegeria	Ruegeria sp. R11	4	9	4	1	1	3	2	2	6	1	1	3	2	4	5	4	7	2	11	22	1	3
Bacteria	Proteobacteria	Alphaproteobacteria	Rhodobacterales	Rhodobacteraceae	Ruegeria	Ruegeria sp. TM1040	65	27	41	20	58	42	32	10	64	43	6	10	58	46	68	147	48	23	101	78	2	26
Bacteria	Firmicutes	Clostridia	Clostridiales	Ruminococcaceae	unclassified (derived from Ruminococcaceae)	Ruminococcaceae bacterium D16	37230	9906	10401	3998	9472	23152	13621	2326	18704	18299	3972	14568	14643	25766	29191	65922	30235	3802	8522	21143	1950	13658
Bacteria	Firmicutes	Clostridia	Clostridiales	Ruminococcaceae	Ruminococcus	Ruminococcus albus	18210	4189	5264	2383	6996	7653	12026	1080	7861	9471	1355	2723	12434	9053	27249	41786	10552	1998	5025	18939	1196	4929
Bacteria	Firmicutes	Clostridia	Clostridiales	Ruminococcaceae	Ruminococcus	Ruminococcus flavefaciens	3689	805	1402	520	1221	1621	2863	181	1588	2128	268	488	2871	1918	5710	9637	2348	221	1006	4710	144	1021
Bacteria	Firmicutes	Clostridia	Clostridiales	Ruminococcaceae	Ruminococcus	Ruminococcus gnavus	4958	653	1140	494	2159	2780	1348	475	1413	11319	2262	260	1390	1088	2428	3630	1168	254	560	2237	142	658
Bacteria	Firmicutes	Clostridia	Clostridiales	Ruminococcaceae	Ruminococcus	Ruminococcus lactaris	3096	422	1038	286	1141	1786	920	237	1003	4175	1311	193	1038	887	1659	2768	1086	149	381	2230	72	479
Bacteria	Firmicutes	Clostridia	Clostridiales	Ruminococcaceae	Ruminococcus	Ruminococcus obeum	2464	831	1467	501	951	1158	1419	162	1939	2305	532	325	1845	1442	2416	5171	1632	189	836	3145	184	779
Bacteria	Firmicutes	Clostridia	Clostridiales	Ruminococcaceae	Ruminococcus	Ruminococcus sp. 5_1_39BFAA	2992	948	2405	454	1222	1323	1610	183	1662	3101	852	462	3158	1878	3149	5464	1963	487	794	3457	129	880
Bacteria	Firmicutes	Clostridia	Clostridiales	Ruminococcaceae	Ruminococcus	Ruminococcus torques	2735	481	700	358	1320	1781	1089	219	1025	3877	1124	239	1086	927	1761	3009	1043	246	519	1971	68	551
Bacteria	Actinobacteria	Actinobacteria (class)	Actinomycetales	Pseudonocardiaceae	Saccharomonospora	Saccharomonospora viridis	70	18	17	14	23	25	35	5	33	61	11	16	59	53	57	130	57	19	40	54	1	21
Bacteria	Proteobacteria	Gammaproteobacteria	Alteromonadales	Alteromonadaceae	Saccharophagus	Saccharophagus degradans	224	85	161	77	166	163	189	65	184	148	49	128	172	264	237	252	307	184	310	267	48	153
Bacteria	Actinobacteria	Actinobacteria (class)	Actinomycetales	Pseudonocardiaceae	Saccharopolyspora	Saccharopolyspora erythraea	153	93	124	61	193	112	110	23	143	144	25	43	121	137	272	321	168	52	112	199	13	59
Bacteria	Proteobacteria	Alphaproteobacteria	Rhodobacterales	Rhodobacteraceae	Sagittula	Sagittula stellata	18	16	4	7	260	10	9	0	11	16	16	125	15	12	275	22	26	8	27	44	1	7
Bacteria	Bacteroidetes	Sphingobacteria	Sphingobacteriales	Rhodothermaceae	Salinibacter	Salinibacter ruber	251	227	277	168	287	189	312	8	336	212	62	47	134	328	118	178	384	316	247	144	23	88
Bacteria	Actinobacteria	Actinobacteria (class)	Actinomycetales	Micromonosporaceae	Salinispora	Salinispora arenicola	86	50	18	7	30	22	48	18	26	40	15	8	45	30	63	154	42	27	41	60	5	26
Bacteria	Actinobacteria	Actinobacteria (class)	Actinomycetales	Micromonosporaceae	Salinispora	Salinispora tropica	144	35	69	28	123	100	83	37	101	113	11	28	95	75	161	260	138	58	91	115	18	47
Bacteria	Proteobacteria	Gammaproteobacteria	Enterobacteriales	Enterobacteriaceae	Salmonella	Salmonella enterica	3004	183	283	1945	303	893	310	57	923	369	325	368	569	1022	433	784	1238	282	1290	826	69	227
Bacteria	Actinobacteria	Actinobacteria (class)	Actinomycetales	Sanguibacteraceae	Sanguibacter	Sanguibacter keddieii	201	25	56	49	97	95	116	7	133	164	8	25	110	127	427	549	161	22	76	210	12	58
Bacteria	Actinobacteria	Actinobacteria (class)	Bifidobacteriales	Bifidobacteriaceae	Scardovia	Scardovia inopinata	70	24	31	10	37	30	31	2	43	50	7	12	48	47	58	132	56	13	22	86	1	7
Bacteria	Fusobacteria	Fusobacteria (class)	Fusobacteriales	Fusobacteriaceae	Sebaldella	Sebaldella termitidis	1159	366	414	207	417	531	821	62	674	810	126	272	746	661	1140	1685	723	260	334	985	236	432
Bacteria	Actinobacteria	Actinobacteria (class)	Actinomycetales	Segniliparaceae	Segniliparus	Segniliparus rotundus	32	14	14	8	13	20	19	2	77	18	4	6	16	16	31	58	34	32	10	18	2	5
Bacteria	Firmicutes	Negativicutes	Selenomonadales	Veillonellaceae	Selenomonas	Selenomonas flueggei	325	137	368	100	80	121	295	25	190	272	39	45	247	171	236	560	218	31	177	344	37	96
Bacteria	Firmicutes	Negativicutes	Selenomonadales	Veillonellaceae	Selenomonas	Selenomonas noxia	306	82	344	84	60	115	216	27	182	237	37	98	188	182	238	637	196	30	100	227	33	91
Bacteria	Firmicutes	Negativicutes	Selenomonadales	Veillonellaceae	Selenomonas	Selenomonas sp. oral taxon 137	264	59	284	57	81	190	180	21	196	229	35	46	146	147	168	421	161	43	132	262	22	127
Bacteria	Firmicutes	Negativicutes	Selenomonadales	Veillonellaceae	Selenomonas	Selenomonas sp. oral taxon 149	192	110	197	46	63	82	166	8	137	251	28	43	137	118	271	502	112	37	128	236	27	80
Bacteria	Firmicutes	Negativicutes	Selenomonadales	Veillonellaceae	Selenomonas	Selenomonas sputigena	749	145	1187	150	158	217	736	36	313	424	51	81	296	272	399	1092	335	71	240	488	79	145
Bacteria	Proteobacteria	Gammaproteobacteria	Enterobacteriales	Enterobacteriaceae	Serratia	Serratia entomophila	0	1	5	0	0	0	0	0	0	1	0	0	1	0	0	0	0	0	1	0	0	4
Bacteria	Proteobacteria	Gammaproteobacteria	Enterobacteriales	Enterobacteriaceae	Serratia	Serratia marcescens	15	0	0	9	0	0	0	0	0	0	0	0	0	1	1	0	3	0	2	0	0	0
Bacteria	Proteobacteria	Gammaproteobacteria	Enterobacteriales	Enterobacteriaceae	Serratia	Serratia odorifera	76	33	22	47	26	29	20	5	209	38	11	23	49	31	58	69	40	14	73	49	5	41
Bacteria	Proteobacteria	Gammaproteobacteria	Enterobacteriales	Enterobacteriaceae	Serratia	Serratia proteamaculans	383	164	186	251	175	204	146	28	220	175	71	94	248	260	276	330	264	114	178	267	32	136
Bacteria	Proteobacteria	Gammaproteobacteria	Alteromonadales	Shewanellaceae	Shewanella	Shewanella amazonensis	79	48	150	53	190	134	77	12	118	95	38	38	78	107	105	87	129	77	196	97	30	67
Bacteria	Proteobacteria	Gammaproteobacteria	Alteromonadales	Shewanellaceae	Shewanella	Shewanella baltica	132	108	122	72	143	96	83	34	126	70	42	72	136	113	69	50	160	89	73	102	14	109
Bacteria	Proteobacteria	Gammaproteobacteria	Alteromonadales	Shewanellaceae	Shewanella	Shewanella benthica	18	6	11	11	12	15	24	0	33	43	4	1	21	42	16	10	34	6	33	13	1	5
Bacteria	Proteobacteria	Gammaproteobacteria	Alteromonadales	Shewanellaceae	Shewanella	Shewanella denitrificans	68	71	38	32	38	88	78	9	89	61	16	28	308	112	122	76	89	48	68	103	9	22
Bacteria	Proteobacteria	Gammaproteobacteria	Alteromonadales	Shewanellaceae	Shewanella	Shewanella frigidimarina	78	65	65	55	57	69	55	5	155	57	23	40	70	83	73	119	122	70	77	80	19	48
Bacteria	Proteobacteria	Gammaproteobacteria	Alteromonadales	Shewanellaceae	Shewanella	Shewanella halifaxensis	62	12	37	26	28	53	78	5	95	92	33	30	49	65	43	57	53	40	45	64	6	31
Bacteria	Proteobacteria	Gammaproteobacteria	Alteromonadales	Shewanellaceae	Shewanella	Shewanella loihica	149	52	105	63	79	195	69	286	120	121	80	42	100	93	146	153	100	100	105	145	11	47
Bacteria	Proteobacteria	Gammaproteobacteria	Alteromonadales	Shewanellaceae	Shewanella	Shewanella oneidensis	68	26	65	38	63	62	50	5	79	43	29	19	52	43	46	100	88	23	46	81	13	34
Bacteria	Proteobacteria	Gammaproteobacteria	Alteromonadales	Shewanellaceae	Shewanella	Shewanella pealeana	91	44	77	41	65	73	105	5	138	97	43	38	122	107	76	98	142	137	80	101	10	60
Bacteria	Proteobacteria	Gammaproteobacteria	Alteromonadales	Shewanellaceae	Shewanella	Shewanella piezotolerans	37	22	38	35	40	78	44	139	50	44	32	14	26	49	85	46	83	51	33	41	6	30
Bacteria	Proteobacteria	Gammaproteobacteria	Alteromonadales	Shewanellaceae	Shewanella	Shewanella putrefaciens	21	12	45	36	27	60	16	10	72	24	28	17	39	41	28	50	24	14	49	49	9	58
Bacteria	Proteobacteria	Gammaproteobacteria	Alteromonadales	Shewanellaceae	Shewanella	Shewanella sediminis	145	71	102	66	70	119	91	8	119	115	42	39	100	138	103	159	146	65	83	107	14	56
Bacteria	Proteobacteria	Gammaproteobacteria	Alteromonadales	Shewanellaceae	Shewanella	Shewanella sp. ANA-3	57	62	81	16	93	56	50	16	61	27	21	22	32	28	29	59	45	70	51	38	19	51
Bacteria	Proteobacteria	Gammaproteobacteria	Alteromonadales	Shewanellaceae	Shewanella	Shewanella sp. MR-4	23	5	9	14	17	27	15	20	26	26	5	14	25	62	17	26	70	27	34	32	3	75
Bacteria	Proteobacteria	Gammaproteobacteria	Alteromonadales	Shewanellaceae	Shewanella	Shewanella sp. MR-7	63	12	19	19	24	31	31	5	53	20	9	27	33	28	20	11	50	34	9	68	12	42
Bacteria	Proteobacteria	Gammaproteobacteria	Alteromonadales	Shewanellaceae	Shewanella	Shewanella sp. W3-18-1	39	12	34	35	34	26	16	4	68	31	14	102	39	55	54	48	54	9	43	123	6	112
Bacteria	Proteobacteria	Gammaproteobacteria	Alteromonadales	Shewanellaceae	Shewanella	Shewanella violacea	21	10	11	8	9	24	26	3	29	30	3	9	40	24	24	12	10	10	13	15	0	13
Bacteria	Proteobacteria	Gammaproteobacteria	Alteromonadales	Shewanellaceae	Shewanella	Shewanella woodyi	67	15	51	32	23	43	43	2	67	64	39	26	62	85	68	136	44	28	73	65	7	46
Bacteria	Proteobacteria	Gammaproteobacteria	Enterobacteriales	Enterobacteriaceae	Shigella	Shigella boydii	205	8	14	160	4	209	3	2	37	52	43	79	130	98	36	182	102	15	156	109	2	12
Bacteria	Proteobacteria	Gammaproteobacteria	Enterobacteriales	Enterobacteriaceae	Shigella	Shigella dysenteriae	476	14	37	379	16	454	30	9	100	72	118	133	213	196	110	413	230	41	313	242	8	29
Bacteria	Proteobacteria	Gammaproteobacteria	Enterobacteriales	Enterobacteriaceae	Shigella	Shigella flexneri	935	27	54	689	44	918	27	11	164	141	263	321	515	363	211	932	478	58	617	396	12	92
Bacteria	Proteobacteria	Gammaproteobacteria	Enterobacteriales	Enterobacteriaceae	Shigella	Shigella sonnei	343	15	28	299	26	391	7	3	64	65	94	170	181	164	102	390	174	31	274	150	12	23
Bacteria	Proteobacteria	Gammaproteobacteria	Enterobacteriales	Enterobacteriaceae	Shigella	Shigella sp. D9	17	0	1	13	9	19	0	0	4	0	11	15	23	12	3	22	7	1	12	12	1	2
Bacteria	Firmicutes	Clostridia	Clostridiales	Lachnospiraceae	Shuttleworthia	Shuttleworthia satelles	690	247	376	209	342	398	542	48	604	733	113	141	572	590	747	1723	638	51	426	961	96	329
Bacteria	Proteobacteria	Betaproteobacteria	Gallionellales	Gallionellaceae	Sideroxydans	Sideroxydans lithotrophicus	39	35	44	43	16	52	31	12	127	50	24	45	65	50	34	86	80	35	96	106	7	96
Bacteria	Proteobacteria	Alphaproteobacteria	Rhodobacterales	Rhodobacteraceae	Ruegeria	Silicibacter sp. TrichCH4B	7	5	6	6	6	7	9	2	8	12	3	4	12	14	23	15	6	4	8	9	1	5
Bacteria	Proteobacteria	Betaproteobacteria	Neisseriales	Neisseriaceae	Simonsiella	Simonsiella muelleri	149	54	74	57	5	42	8	3	71	26	17	51	222	87	126	29	113	6	24	31	3	22
Bacteria	Proteobacteria	Alphaproteobacteria	Rhizobiales	Rhizobiaceae	Sinorhizobium	Sinorhizobium fredii	51	19	37	10	19	14	35	7	61	45	16	8	40	29	40	76	36	11	31	40	9	29
Bacteria	Proteobacteria	Alphaproteobacteria	Rhizobiales	Rhizobiaceae	Sinorhizobium	Sinorhizobium medicae	94	36	40	39	99	53	32	20	88	66	14	22	52	60	59	190	58	30	60	102	7	32
Bacteria	Proteobacteria	Alphaproteobacteria	Rhizobiales	Rhizobiaceae	Sinorhizobium	Sinorhizobium meliloti	154	63	74	60	75	103	120	20	169	137	30	40	111	96	160	200	132	62	117	146	19	48
Bacteria	Actinobacteria	Actinobacteria (class)	Coriobacteriales	Coriobacteriaceae	Slackia	Slackia exigua	414	127	91	84	120	162	285	25	232	335	34	91	302	210	447	935	289	49	132	431	27	153
Bacteria	Actinobacteria	Actinobacteria (class)	Coriobacteriales	Coriobacteriaceae	Slackia	Slackia heliotrinireducens	3503	1060	1214	644	1194	1387	2831	268	1940	2195	382	614	2530	1992	4112	8932	2327	383	1080	3694	233	1925
Bacteria	Proteobacteria	Gammaproteobacteria	Enterobacteriales	Enterobacteriaceae	Sodalis	Sodalis glossinidius	105	48	54	25	214	84	52	36	41	54	63	28	55	57	46	71	39	37	259	48	157	31
Bacteria	Proteobacteria	Deltaproteobacteria	Myxococcales	Polyangiaceae	Sorangium	Sorangium cellulosum	232	62	81	53	131	70	144	10	144	155	30	52	128	198	183	311	156	73	232	169	32	66
Bacteria	Chloroflexi	Thermomicrobia (class)	Sphaerobacterales	Sphaerobacteraceae	Sphaerobacter	Sphaerobacter thermophilus	322	93	110	68	135	192	187	20	226	261	31	66	220	270	323	675	343	87	156	319	38	108
Bacteria	Bacteroidetes	Sphingobacteria	Sphingobacteriales	Sphingobacteriaceae	Sphingobacterium	Sphingobacterium spiritivorum	441	985	156	439	56	173	706	51	860	438	100	242	299	1000	76	79	1307	783	320	65	40	130
Bacteria	Proteobacteria	Alphaproteobacteria	Sphingomonadales	Sphingomonadaceae	Sphingobium	Sphingobium chlorophenolicum	5	10	3	3	3	9	12	2	10	9	4	1	29	11	11	31	11	3	13	13	0	5
Bacteria	Proteobacteria	Alphaproteobacteria	Sphingomonadales	Sphingomonadaceae	Sphingobium	Sphingobium japonicum	30	7	15	20	17	12	27	5	63	49	4	6	36	38	27	36	61	19	34	39	7	17
Bacteria	Proteobacteria	Alphaproteobacteria	Sphingomonadales	Sphingomonadaceae	Sphingomonas	Sphingomonas sp. A1	1	0	0	0	1	0	0	0	0	0	0	0	1	0	1	0	0	0	0	1	0	0
Bacteria	Proteobacteria	Alphaproteobacteria	Sphingomonadales	Sphingomonadaceae	Sphingomonas	Sphingomonas sp. KA1	0	1	0	0	0	0	0	0	1	1	1	0	0	1	0	0	1	0	0	0	0	0
Bacteria	Proteobacteria	Alphaproteobacteria	Sphingomonadales	Sphingomonadaceae	Sphingomonas	Sphingomonas sp. SKA58	8	9	7	6	8	9	16	0	43	12	2	5	5	7	14	40	10	2	25	17	0	6
Bacteria	Proteobacteria	Alphaproteobacteria	Sphingomonadales	Sphingomonadaceae	Sphingomonas	Sphingomonas wittichii	110	58	79	38	103	98	49	14	86	77	14	22	66	72	105	113	65	60	123	108	20	50
Bacteria	Proteobacteria	Alphaproteobacteria	Sphingomonadales	Sphingomonadaceae	Sphingopyxis	Sphingopyxis alaskensis	150	51	90	37	78	85	90	33	86	102	21	30	62	77	89	177	193	81	81	100	12	112
Bacteria	Spirochaetes	Spirochaetes (class)	Spirochaetales	Spirochaetaceae	Spirochaeta	Spirochaeta smaragdinae	636	813	463	1043	373	626	844	58	4263	5379	197	378	652	719	852	1994	904	352	2135	1563	99	627
Bacteria	Spirochaetes	Spirochaetes (class)	Spirochaetales	Spirochaetaceae	Spirochaeta	Spirochaeta thermophila	224	209	129	308	99	110	261	20	1042	1357	35	50	156	261	203	397	328	151	560	462	27	79
Bacteria	Tenericutes	Mollicutes	Entomoplasmatales	Spiroplasmataceae	Spiroplasma	Spiroplasma citri	0	0	0	0	0	1	0	0	0	0	0	128	0	0	222	0	0	0	0	0	0	0
Bacteria	Bacteroidetes	Cytophagia	Cytophagales	Cytophagaceae	Spirosoma	Spirosoma linguale	1199	1239	605	875	411	468	1784	276	1572	1339	812	477	752	2506	346	578	3335	2054	545	377	164	555
Bacteria	Actinobacteria	Actinobacteria (class)	Actinomycetales	Glycomycetaceae	Stackebrandtia	Stackebrandtia nassauensis	117	20	34	19	42	34	57	2	45	71	5	28	41	57	134	228	60	40	50	77	6	31
Bacteria	Firmicutes	Bacilli	Bacillales	Staphylococcaceae	Staphylococcus	Staphylococcus aureus	399	513	328	67	143	220	686	6	284	694	533	642	1006	775	517	741	511	351	309	348	440	767
Bacteria	Firmicutes	Bacilli	Bacillales	Staphylococcaceae	Staphylococcus	Staphylococcus capitis	7	6	4	10	3	5	16	1	12	15	1	1	4	5	10	11	5	2	9	10	0	1
Bacteria	Firmicutes	Bacilli	Bacillales	Staphylococcaceae	Staphylococcus	Staphylococcus caprae	2	21	0	6	1	3	14	1	34	4	0	0	2	2	2	12	3	0	2	1	0	1
Bacteria	Firmicutes	Bacilli	Bacillales	Staphylococcaceae	Staphylococcus	Staphylococcus carnosus	137	112	46	34	59	58	234	3	91	108	10	29	113	142	115	265	102	18	51	132	15	50
Bacteria	Firmicutes	Bacilli	Bacillales	Staphylococcaceae	Staphylococcus	Staphylococcus chromogenes	0	0	0	0	0	1	0	0	0	0	0	0	1	1	0	0	10	0	0	0	0	0
Bacteria	Firmicutes	Bacilli	Bacillales	Staphylococcaceae	Staphylococcus	Staphylococcus epidermidis	201	199	67	50	125	128	445	7	178	216	23	49	150	128	184	619	144	78	85	246	18	54
Bacteria	Firmicutes	Bacilli	Bacillales	Staphylococcaceae	Staphylococcus	Staphylococcus haemolyticus	218	154	118	58	101	161	254	69	169	215	71	59	247	202	192	478	146	67	78	177	74	72
Bacteria	Firmicutes	Bacilli	Bacillales	Staphylococcaceae	Staphylococcus	Staphylococcus hominis	20	52	3	8	6	11	52	1	35	26	2	2	19	21	28	55	10	3	4	24	2	7
Bacteria	Firmicutes	Bacilli	Bacillales	Staphylococcaceae	Staphylococcus	Staphylococcus lugdunensis	78	60	22	15	21	36	171	4	59	49	6	9	53	44	87	114	71	26	23	61	9	20
Bacteria	Firmicutes	Bacilli	Bacillales	Staphylococcaceae	Staphylococcus	Staphylococcus saprophyticus	239	122	81	56	102	132	349	14	158	179	29	39	211	135	324	571	197	37	68	192	28	90
Bacteria	Firmicutes	Bacilli	Bacillales	Staphylococcaceae	Staphylococcus	Staphylococcus sciuri	9	2	18	1	1	14	3	0	1	7	2	0	4	13	4	16	7	6	0	97	2	2
Bacteria	Firmicutes	Bacilli	Bacillales	Staphylococcaceae	Staphylococcus	Staphylococcus simulans	0	0	0	0	0	1	0	0	0	0	0	0	0	0	0	1	0	0	0	0	0	0
Bacteria	Firmicutes	Bacilli	Bacillales	Staphylococcaceae	Staphylococcus	Staphylococcus sp. 693-2	0	0	0	0	0	1	0	0	0	0	0	0	0	0	1	0	0	0	0	0	1	0
Bacteria	Firmicutes	Bacilli	Bacillales	Staphylococcaceae	Staphylococcus	Staphylococcus warneri	13	24	12	8	13	13	39	1	55	14	2	5	13	10	16	27	14	5	5	18	2	11
Bacteria	Proteobacteria	Alphaproteobacteria	Rhizobiales	Xanthobacteraceae	Starkeya	Starkeya novella	56	14	21	20	26	36	37	6	36	48	3	16	32	31	73	95	69	18	34	58	4	18
Bacteria	Proteobacteria	Gammaproteobacteria	Xanthomonadales	Xanthomonadaceae	Stenotrophomonas	Stenotrophomonas maltophilia	921	374	81	146	525	79	263	854	2029	144	27	236	113	782	1796	273	909	58	349	189	826	1058
Bacteria	Proteobacteria	Gammaproteobacteria	Xanthomonadales	Xanthomonadaceae	Stenotrophomonas	Stenotrophomonas sp. SKA14	290	157	22	57	178	18	85	327	714	23	9	91	18	265	633	94	280	8	110	54	279	348
Bacteria	Proteobacteria	Deltaproteobacteria	Myxococcales	Cystobacteraceae	Stigmatella	Stigmatella aurantiaca	43	57	47	29	40	37	36	9	63	51	9	8	49	33	41	96	40	18	125	76	16	19
Bacteria	Fusobacteria	Fusobacteria (class)	Fusobacteriales	Fusobacteriaceae	Streptobacillus	Streptobacillus moniliformis	291	206	87	59	87	99	185	17	178	207	27	47	167	155	364	505	183	63	144	222	97	117
Bacteria	Firmicutes	Bacilli	Lactobacillales	Streptococcaceae	Streptococcus	Streptococcus agalactiae	484	214	257	110	248	194	420	60	530	385	72	84	460	325	373	863	394	118	166	478	40	167
Bacteria	Firmicutes	Bacilli	Lactobacillales	Streptococcaceae	Streptococcus	Streptococcus anginosus	27	29	22	15	22	26	50	2	37	43	10	8	43	28	23	111	33	2	17	66	4	17
Bacteria	Firmicutes	Bacilli	Lactobacillales	Streptococcaceae	Streptococcus	Streptococcus downei	96	32	19	15	18	20	52	2	52	56	5	14	51	28	46	103	32	12	21	51	5	13
Bacteria	Firmicutes	Bacilli	Lactobacillales	Streptococcaceae	Streptococcus	Streptococcus dysgalactiae	63	53	24	32	34	42	65	3	75	55	4	17	62	49	63	171	112	19	23	67	3	37
Bacteria	Firmicutes	Bacilli	Lactobacillales	Streptococcaceae	Streptococcus	Streptococcus equi	225	257	80	60	107	116	211	19	195	173	77	50	260	145	264	457	226	50	74	256	28	75
Bacteria	Firmicutes	Bacilli	Lactobacillales	Streptococcaceae	Streptococcus	Streptococcus equinus	95	12	37	10	18	39	21	4	86	70	17	11	95	41	50	67	40	5	31	65	3	20
Bacteria	Firmicutes	Bacilli	Lactobacillales	Streptococcaceae	Streptococcus	Streptococcus gallolyticus	310	153	184	89	179	120	304	27	506	313	40	46	352	268	473	755	280	33	123	408	27	164
Bacteria	Firmicutes	Bacilli	Lactobacillales	Streptococcaceae	Streptococcus	Streptococcus gordonii	330	107	78	69	96	103	216	16	192	212	35	30	193	141	223	407	202	44	114	269	30	86
Bacteria	Firmicutes	Bacilli	Lactobacillales	Streptococcaceae	Streptococcus	Streptococcus infantarius	84	29	41	15	25	24	44	8	137	69	8	12	102	57	111	219	58	5	15	93	7	21
Bacteria	Firmicutes	Bacilli	Lactobacillales	Streptococcaceae	Streptococcus	Streptococcus infantis	18	15	12	3	5	14	20	0	20	14	2	2	15	7	22	17	14	2	5	28	2	10
Bacteria	Firmicutes	Bacilli	Lactobacillales	Streptococcaceae	Streptococcus	Streptococcus mitis	171	139	110	37	80	84	114	19	135	186	42	27	165	105	209	397	111	30	75	165	12	106
Bacteria	Firmicutes	Bacilli	Lactobacillales	Streptococcaceae	Streptococcus	Streptococcus mutans	577	216	192	113	191	210	489	25	405	336	46	89	312	312	488	961	316	112	161	469	41	125
Bacteria	Firmicutes	Bacilli	Lactobacillales	Streptococcaceae	Streptococcus	Streptococcus oralis	56	24	16	2	3	7	21	1	33	27	3	5	22	18	100	116	27	5	10	38	2	10
Bacteria	Firmicutes	Bacilli	Lactobacillales	Streptococcaceae	Streptococcus	Streptococcus parasanguinis	138	48	33	10	31	64	100	6	469	74	13	21	92	66	88	281	70	7	50	79	9	46
Bacteria	Firmicutes	Bacilli	Lactobacillales	Streptococcaceae	Streptococcus	Streptococcus pneumoniae	634	391	318	181	383	349	539	63	584	692	130	143	753	549	846	1044	517	233	280	662	71	310
Bacteria	Firmicutes	Bacilli	Lactobacillales	Streptococcaceae	Streptococcus	Streptococcus pseudoporcinus	29	26	15	7	10	15	36	2	48	25	1	3	25	13	29	71	21	5	23	33	36	10
Bacteria	Firmicutes	Bacilli	Lactobacillales	Streptococcaceae	Streptococcus	Streptococcus pyogenes	1001	519	568	195	556	648	598	184	698	1557	354	194	751	693	734	1153	789	183	183	710	112	377
Bacteria	Firmicutes	Bacilli	Lactobacillales	Streptococcaceae	Streptococcus	Streptococcus salivarius	40	24	17	15	10	21	55	3	52	41	11	9	36	34	37	148	35	9	15	51	5	15
Bacteria	Firmicutes	Bacilli	Lactobacillales	Streptococcaceae	Streptococcus	Streptococcus sanguinis	228	121	114	62	148	125	212	27	186	216	33	47	223	188	228	474	182	39	72	276	27	115
Bacteria	Firmicutes	Bacilli	Lactobacillales	Streptococcaceae	Streptococcus	Streptococcus sp. 2_1_36FAA	50	29	21	13	17	13	35	2	25	45	4	7	55	13	28	96	28	4	12	63	1	10
Bacteria	Firmicutes	Bacilli	Lactobacillales	Streptococcaceae	Streptococcus	Streptococcus sp. M143	138	21	22	12	37	40	69	6	41	65	3	11	35	34	39	96	29	5	22	43	2	21
Bacteria	Firmicutes	Bacilli	Lactobacillales	Streptococcaceae	Streptococcus	Streptococcus sp. oral taxon 071	20	5	6	4	9	13	17	1	4	20	1	1	21	14	15	26	13	3	2	11	3	6
Bacteria	Firmicutes	Bacilli	Lactobacillales	Streptococcaceae	Streptococcus	Streptococcus suis	1258	490	916	185	639	649	526	148	733	631	156	163	1227	457	780	940	496	128	271	840	83	362
Bacteria	Firmicutes	Bacilli	Lactobacillales	Streptococcaceae	Streptococcus	Streptococcus thermophilus	400	246	127	85	110	128	461	46	335	258	47	50	265	247	321	670	336	81	105	354	43	130
Bacteria	Firmicutes	Bacilli	Lactobacillales	Streptococcaceae	Streptococcus	Streptococcus uberis	271	98	84	50	109	104	183	9	157	205	37	23	208	105	200	417	121	33	56	202	15	73
Bacteria	Firmicutes	Bacilli	Lactobacillales	Streptococcaceae	Streptococcus	Streptococcus vestibularis	5	1	3	7	7	5	15	1	17	7	1	2	11	15	5	46	8	1	1	9	3	3
Bacteria	Actinobacteria	Actinobacteria (class)	Actinomycetales	Streptomycetaceae	Streptomyces	Streptomyces albus	25	9	5	5	8	9	5	9	11	9	7	6	14	8	23	35	9	2	38	13	4	2
Bacteria	Actinobacteria	Actinobacteria (class)	Actinomycetales	Streptomycetaceae	Streptomyces	Streptomyces avermitilis	235	76	86	47	121	117	84	12	115	114	45	69	133	117	212	238	134	39	109	139	23	66
Bacteria	Actinobacteria	Actinobacteria (class)	Actinomycetales	Streptomycetaceae	Streptomyces	Streptomyces clavuligerus	28	7	5	5	5	14	6	1	20	11	7	2	14	12	28	70	20	1	15	17	4	12
Bacteria	Actinobacteria	Actinobacteria (class)	Actinomycetales	Streptomycetaceae	Streptomyces	Streptomyces coelicolor	91	61	90	50	83	78	59	37	49	65	10	26	107	84	149	219	122	46	104	98	12	47
Bacteria	Actinobacteria	Actinobacteria (class)	Actinomycetales	Streptomycetaceae	Streptomyces	Streptomyces filamentosus	21	8	4	9	11	7	10	0	17	17	1	5	11	39	28	17	66	20	17	12	0	7
Bacteria	Actinobacteria	Actinobacteria (class)	Actinomycetales	Streptomycetaceae	Streptomyces	Streptomyces flavogriseus	12	9	5	1	7	8	4	1	11	13	1	2	11	4	10	10	8	11	26	7	0	2
Bacteria	Actinobacteria	Actinobacteria (class)	Actinomycetales	Streptomycetaceae	Streptomyces	Streptomyces ghanaensis	16	6	11	8	14	8	15	1	14	18	0	1	15	13	23	10	19	3	2	19	1	5
Bacteria	Actinobacteria	Actinobacteria (class)	Actinomycetales	Streptomycetaceae	Streptomyces	Streptomyces griseoflavus	18	4	10	3	8	9	17	0	15	10	4	3	16	20	19	25	47	2	24	16	0	6
Bacteria	Actinobacteria	Actinobacteria (class)	Actinomycetales	Streptomycetaceae	Streptomyces	Streptomyces griseus	40	47	22	19	34	24	34	5	23	28	9	13	50	32	58	118	46	7	18	31	2	15
Bacteria	Actinobacteria	Actinobacteria (class)	Actinomycetales	Streptomycetaceae	Streptomyces	Streptomyces hygroscopicus	35	9	17	4	23	25	71	1	18	27	3	11	28	33	56	111	36	10	26	69	0	20
Bacteria	Actinobacteria	Actinobacteria (class)	Actinomycetales	Streptomycetaceae	Streptomyces	Streptomyces lividans	71	26	44	24	74	69	44	5	57	48	6	19	58	70	93	129	92	31	25	76	9	25
Bacteria	Actinobacteria	Actinobacteria (class)	Actinomycetales	Streptomycetaceae	Streptomyces	Streptomyces pristinaespiralis	22	7	8	5	5	11	6	0	13	9	4	4	9	22	24	42	19	1	9	14	0	3
Bacteria	Actinobacteria	Actinobacteria (class)	Actinomycetales	Streptomycetaceae	Streptomyces	Streptomyces scabiei	49	28	21	14	34	41	36	7	48	73	10	14	50	89	58	125	67	51	55	55	11	28
Bacteria	Actinobacteria	Actinobacteria (class)	Actinomycetales	Streptomycetaceae	Streptomyces	Streptomyces sp. AA4	31	10	9	6	16	13	9	4	20	23	4	7	44	22	29	98	16	4	13	29	4	22
Bacteria	Actinobacteria	Actinobacteria (class)	Actinomycetales	Streptomycetaceae	Streptomyces	Streptomyces sp. ACT-1	16	6	8	11	8	23	13	3	23	12	11	9	28	19	30	83	24	2	36	31	4	10
Bacteria	Actinobacteria	Actinobacteria (class)	Actinomycetales	Streptomycetaceae	Streptomyces	Streptomyces sp. ACTE	3	6	14	2	17	14	4	1	18	19	1	3	12	11	9	7	8	5	5	14	2	9
Bacteria	Actinobacteria	Actinobacteria (class)	Actinomycetales	Streptomycetaceae	Streptomyces	Streptomyces sp. C	27	9	6	4	6	11	53	0	24	27	4	7	23	37	26	46	17	8	5	27	1	6
Bacteria	Actinobacteria	Actinobacteria (class)	Actinomycetales	Streptomycetaceae	Streptomyces	Streptomyces sp. Mg1	35	27	8	3	10	11	22	3	31	14	9	3	15	7	21	10	9	14	22	11	0	4
Bacteria	Actinobacteria	Actinobacteria (class)	Actinomycetales	Streptomycetaceae	Streptomyces	Streptomyces sp. SPB74	9	3	4	4	6	10	1	0	5	17	3	5	9	4	22	32	10	1	3	9	2	7
Bacteria	Actinobacteria	Actinobacteria (class)	Actinomycetales	Streptomycetaceae	Streptomyces	Streptomyces sp. SPB78	37	11	5	5	6	10	9	2	15	22	1	6	8	23	21	58	19	3	14	13	2	4
Bacteria	Actinobacteria	Actinobacteria (class)	Actinomycetales	Streptomycetaceae	Streptomyces	Streptomyces sp. e14	10	7	3	6	7	7	11	0	7	10	3	3	16	14	18	33	17	1	15	13	3	1
Bacteria	Actinobacteria	Actinobacteria (class)	Actinomycetales	Streptomycetaceae	Streptomyces	Streptomyces sviceus	7	34	6	8	10	9	7	3	17	14	1	6	12	13	58	48	17	5	22	38	1	6
Bacteria	Actinobacteria	Actinobacteria (class)	Actinomycetales	Streptomycetaceae	Streptomyces	Streptomyces violaceusniger	19	7	12	9	9	14	16	4	27	13	6	3	24	12	15	45	21	1	8	31	1	11
Bacteria	Actinobacteria	Actinobacteria (class)	Actinomycetales	Streptomycetaceae	Streptomyces	Streptomyces viridochromogenes	34	8	9	6	5	15	9	1	18	13	6	8	16	16	18	32	24	1	10	37	0	6
Bacteria	Actinobacteria	Actinobacteria (class)	Actinomycetales	Streptosporangiaceae	Streptosporangium	Streptosporangium roseum	194	53	50	45	86	71	115	14	86	133	27	50	118	127	289	289	136	56	46	166	23	70
Bacteria	Firmicutes	Clostridia	Clostridiales	Ruminococcaceae	Subdoligranulum	Subdoligranulum variabile	45601	11120	3973	3239	45882	3392	12761	1483	6748	17327	2370	3297	24221	5528	64092	18420	5876	1256	5229	10868	1193	7985
Bacteria	Proteobacteria	Alphaproteobacteria	Rhodobacterales	Rhodobacteraceae	Sulfitobacter	Sulfitobacter sp. EE-36	19	2	2	3	2	5	12	2	13	16	0	4	7	4	15	2	4	18	11	16	0	4
Bacteria	Proteobacteria	Alphaproteobacteria	Rhodobacterales	Rhodobacteraceae	Sulfitobacter	Sulfitobacter sp. NAS-14.1	23	3	9	4	6	13	27	2	7	27	2	6	10	14	15	21	16	10	26	12	3	10
Bacteria	Proteobacteria	Epsilonproteobacteria	Campylobacterales	Helicobacteraceae	Sulfuricurvum	Sulfuricurvum kujiense	22	35	24	16	12	23	23	1	42	25	16	8	23	24	26	39	19	11	16	33	3	45
Bacteria	Aquificae	Aquificae (class)	Aquificales	Hydrogenothermaceae	Sulfurihydrogenibium	Sulfurihydrogenibium azorense	56	45	33	15	11	31	78	2	44	48	7	10	29	35	85	92	33	6	37	55	5	17
Bacteria	Aquificae	Aquificae (class)	Aquificales	Hydrogenothermaceae	Sulfurihydrogenibium	Sulfurihydrogenibium sp. YO3AOP1	104	75	54	28	37	58	112	9	87	96	33	26	60	75	127	156	120	25	80	102	8	33
Bacteria	Aquificae	Aquificae (class)	Aquificales	Hydrogenothermaceae	Sulfurihydrogenibium	Sulfurihydrogenibium yellowstonense	8	4	6	22	14	58	13	222	10	15	33	9	7	8	11	10	7	4	10	10	0	4
Bacteria	Proteobacteria	Epsilonproteobacteria	Campylobacterales	Helicobacteraceae	Sulfurimonas	Sulfurimonas autotrophica	13	41	14	7	10	14	58	0	35	16	1	7	23	15	25	33	15	3	12	19	2	8
Bacteria	Proteobacteria	Epsilonproteobacteria	Campylobacterales	Helicobacteraceae	Sulfurimonas	Sulfurimonas denitrificans	58	138	98	36	109	101	151	7	82	72	34	24	80	49	93	75	49	39	211	70	10	17
Bacteria	Proteobacteria	Epsilonproteobacteria	Campylobacterales	Campylobacteraceae	Sulfurospirillum	Sulfurospirillum deleyianum	117	90	34	39	25	60	50	23	86	61	15	39	82	58	101	58	76	25	59	68	13	55
Bacteria	Proteobacteria	Epsilonproteobacteria	unclassified (derived from Epsilonproteobacteria)	unclassified (derived from Epsilonproteobacteria)	Sulfurovum	Sulfurovum sp. NBC37-1	140	122	92	47	95	93	142	12	129	106	12	15	92	76	218	145	95	56	124	143	13	40
Bacteria	Firmicutes	Clostridia	Clostridiales	Clostridiales Family XVIII. Incertae Sedis	Symbiobacterium	Symbiobacterium thermophilum	1728	517	617	329	862	912	1075	119	954	1262	190	321	1164	1122	2040	4415	1332	366	746	1755	184	577
Bacteria	Cyanobacteria	unclassified (derived from Cyanobacteria)	Chroococcales	unclassified (derived from Chroococcales)	Synechococcus	Synechococcus elongatus	201	115	228	42	225	199	142	12	150	144	24	41	127	134	220	282	177	116	175	159	17	50
Bacteria	Cyanobacteria	unclassified (derived from Cyanobacteria)	Chroococcales	unclassified (derived from Chroococcales)	Synechococcus	Synechococcus sp. BL107	5	0	3	2	3	5	2	1	3	3	1	1	6	4	4	18	1	1	1	5	0	1
Bacteria	Cyanobacteria	unclassified (derived from Cyanobacteria)	Chroococcales	unclassified (derived from Chroococcales)	Synechococcus	Synechococcus sp. CC9311	63	14	48	16	65	41	24	3	41	35	12	9	39	42	35	89	36	34	36	47	6	28
Bacteria	Cyanobacteria	unclassified (derived from Cyanobacteria)	Chroococcales	unclassified (derived from Chroococcales)	Synechococcus	Synechococcus sp. CC9605	71	5	36	10	49	28	24	1	30	45	2	7	31	86	57	65	97	25	32	30	3	11
Bacteria	Cyanobacteria	unclassified (derived from Cyanobacteria)	Chroococcales	unclassified (derived from Chroococcales)	Synechococcus	Synechococcus sp. CC9902	48	19	35	10	52	46	20	4	29	37	5	10	32	31	38	53	38	15	43	53	5	21
Bacteria	Cyanobacteria	unclassified (derived from Cyanobacteria)	Chroococcales	unclassified (derived from Chroococcales)	Synechococcus	Synechococcus sp. JA-2-3B'a(2-13)	155	41	133	38	105	125	133	17	78	154	16	23	90	110	166	266	179	82	107	164	14	69
Bacteria	Cyanobacteria	unclassified (derived from Cyanobacteria)	Chroococcales	unclassified (derived from Chroococcales)	Synechococcus	Synechococcus sp. JA-3-3Ab	157	49	96	36	164	104	147	8	117	149	13	40	97	142	97	279	171	78	180	144	16	49
Bacteria	Cyanobacteria	unclassified (derived from Cyanobacteria)	Chroococcales	unclassified (derived from Chroococcales)	Synechococcus	Synechococcus sp. PCC 7002	57	26	40	16	38	32	35	2	69	49	11	13	36	59	97	196	41	24	41	66	6	27
Bacteria	Cyanobacteria	unclassified (derived from Cyanobacteria)	Chroococcales	unclassified (derived from Chroococcales)	Synechococcus	Synechococcus sp. PCC 7335	30	13	19	11	21	17	43	3	55	24	4	4	22	24	43	149	30	13	55	33	1	17
Bacteria	Cyanobacteria	unclassified (derived from Cyanobacteria)	Chroococcales	unclassified (derived from Chroococcales)	Synechococcus	Synechococcus sp. RCC307	55	8	49	14	67	53	45	5	32	48	6	15	48	46	55	89	49	19	41	43	8	25
Bacteria	Cyanobacteria	unclassified (derived from Cyanobacteria)	Chroococcales	unclassified (derived from Chroococcales)	Synechococcus	Synechococcus sp. RS9916	5	13	4	4	8	3	5	1	13	14	0	34	7	5	9	15	21	3	3	14	1	9
Bacteria	Cyanobacteria	unclassified (derived from Cyanobacteria)	Chroococcales	unclassified (derived from Chroococcales)	Synechococcus	Synechococcus sp. RS9917	28	4	6	3	11	8	12	2	10	14	4	6	18	16	14	38	22	4	17	44	3	10
Bacteria	Cyanobacteria	unclassified (derived from Cyanobacteria)	Chroococcales	unclassified (derived from Chroococcales)	Synechococcus	Synechococcus sp. WH 5701	13	3	19	3	6	1	2	1	12	12	6	3	9	19	11	32	16	24	12	10	1	4
Bacteria	Cyanobacteria	unclassified (derived from Cyanobacteria)	Chroococcales	unclassified (derived from Chroococcales)	Synechococcus	Synechococcus sp. WH 7803	53	11	51	17	70	57	51	6	43	41	3	15	49	46	73	127	96	26	57	60	2	24
Bacteria	Cyanobacteria	unclassified (derived from Cyanobacteria)	Chroococcales	unclassified (derived from Chroococcales)	Synechococcus	Synechococcus sp. WH 7805	18	3	21	9	14	12	13	0	16	15	3	7	15	21	16	25	43	7	18	18	0	5
Bacteria	Cyanobacteria	unclassified (derived from Cyanobacteria)	Chroococcales	unclassified (derived from Chroococcales)	Synechococcus	Synechococcus sp. WH 8102	79	19	27	15	52	23	58	2	41	42	6	8	24	40	83	104	46	19	65	45	4	18
Bacteria	Cyanobacteria	unclassified (derived from Cyanobacteria)	Chroococcales	unclassified (derived from Chroococcales)	Synechococcus	Synechococcus sp. WH 8109	5	2	0	0	1	1	2	0	1	3	0	0	0	4	7	6	3	2	1	7	0	3
Bacteria	Cyanobacteria	unclassified (derived from Cyanobacteria)	Chroococcales	unclassified (derived from Chroococcales)	Synechocystis	Synechocystis sp. PCC 6803	147	75	211	55	257	232	170	12	136	144	39	24	160	183	166	449	143	106	167	167	17	67
Bacteria	Proteobacteria	Deltaproteobacteria	Syntrophobacterales	Syntrophobacteraceae	Syntrophobacter	Syntrophobacter fumaroxidans	679	224	530	163	681	445	318	69	410	585	101	221	576	358	677	1060	397	275	516	574	116	249
Bacteria	Firmicutes	Clostridia	Clostridiales	Syntrophomonadaceae	Syntrophomonas	Syntrophomonas wolfei	1365	447	599	206	617	718	888	154	729	904	136	224	908	807	1366	2491	1019	205	521	1486	141	377
Bacteria	Firmicutes	Clostridia	Clostridiales	Syntrophomonadaceae	Syntrophothermus	Syntrophothermus lipocalidus	646	211	140	93	210	225	370	28	296	347	62	108	416	373	579	1305	441	72	212	530	44	180
Bacteria	Proteobacteria	Deltaproteobacteria	Syntrophobacterales	Syntrophaceae	Syntrophus	Syntrophus aciditrophicus	571	175	422	124	613	445	355	141	459	480	74	141	368	275	456	870	352	229	443	417	59	156
Bacteria	Proteobacteria	Gammaproteobacteria	Alteromonadales	unclassified (derived from Alteromonadales)	Teredinibacter	Teredinibacter turnerae	74	51	53	26	51	43	44	13	63	72	16	55	123	75	83	48	73	19	57	174	16	97
Bacteria	Acidobacteria	Acidobacteria (class)	Acidobacteriales	Acidobacteriaceae	Terriglobus	Terriglobus saanensis	72	28	47	47	32	36	86	5	117	86	16	37	71	60	75	201	68	56	84	80	11	58
Bacteria	Firmicutes	Bacilli	Lactobacillales	Enterococcaceae	Tetragenococcus	Tetragenococcus halophilus	1	0	0	0	0	1	0	0	0	0	0	0	0	1	0	0	0	0	0	0	0	0
Bacteria	Proteobacteria	Alphaproteobacteria	Rhodobacterales	Rhodobacteraceae	Thalassobium	Thalassiobium sp. R2A62	10	4	1	3	3	2	3	0	8	8	1	5	7	5	9	9	5	1	14	4	2	5
Bacteria	Proteobacteria	Betaproteobacteria	Rhodocyclales	Rhodocyclaceae	Thauera	Thauera sp. MZ1T	129	52	89	64	44	108	46	11	272	82	63	111	130	89	109	153	82	54	123	172	6	149
Bacteria	Firmicutes	Clostridia	Clostridiales	Clostridiales Family XVII. Incertae Sedis	Thermaerobacter	Thermaerobacter marianensis	472	112	85	84	171	184	216	31	192	295	69	96	298	295	518	888	307	80	138	424	42	169
Bacteria	Firmicutes	Clostridia	Clostridiales	Clostridiales Family XVII. Incertae Sedis	Thermaerobacter	Thermaerobacter subterraneus	177	62	45	48	74	64	108	8	121	147	29	35	119	142	276	596	146	27	67	198	16	54
Bacteria	Synergistetes	Synergistia	Synergistales	Synergistaceae	Thermanaerovibrio	Thermanaerovibrio acidaminovorans	628	163	158	83	164	149	240	26	308	384	48	80	341	260	393	665	356	109	242	356	42	159
Bacteria	Firmicutes	Clostridia	Clostridiales	Peptococcaceae	Thermincola	Thermincola potens	1176	364	323	190	371	392	694	64	539	742	124	198	656	727	1302	3064	811	133	442	1228	83	380
Bacteria	Firmicutes	Clostridia	Thermoanaerobacterales	Thermoanaerobacteraceae	Thermoanaerobacter	Thermoanaerobacter brockii	772	189	217	110	291	346	487	48	352	471	59	127	547	412	914	1746	499	121	188	781	55	210
Bacteria	Firmicutes	Clostridia	Thermoanaerobacterales	Thermoanaerobacteraceae	Thermoanaerobacter	Thermoanaerobacter ethanolicus	154	21	36	26	56	43	74	5	80	66	8	30	81	68	192	466	72	21	49	208	7	27
Bacteria	Firmicutes	Clostridia	Thermoanaerobacterales	Thermoanaerobacteraceae	Thermoanaerobacter	Thermoanaerobacter italicus	427	100	115	63	128	170	280	46	211	283	46	65	257	205	427	806	259	39	132	398	22	109
Bacteria	Firmicutes	Clostridia	Thermoanaerobacterales	Thermoanaerobacteraceae	Thermoanaerobacter	Thermoanaerobacter mathranii	299	75	75	52	132	136	191	18	154	195	18	45	161	182	272	696	241	43	81	298	15	79
Bacteria	Firmicutes	Clostridia	Thermoanaerobacterales	Thermoanaerobacteraceae	Thermoanaerobacter	Thermoanaerobacter pseudethanolicus	41	112	31	11	17	46	15	4	52	101	11	16	33	55	55	88	58	7	22	89	5	25
Bacteria	Firmicutes	Clostridia	Thermoanaerobacterales	Thermoanaerobacteraceae	Thermoanaerobacter	Thermoanaerobacter sp. X513	1614	499	492	257	662	769	1014	100	989	1265	158	270	1146	957	1968	3686	1175	223	440	1717	124	584
Bacteria	Firmicutes	Clostridia	Thermoanaerobacterales	Thermoanaerobacteraceae	Thermoanaerobacter	Thermoanaerobacter sp. X514	122	28	34	22	26	35	70	10	73	72	12	20	62	59	87	259	62	10	36	130	9	37
Bacteria	Firmicutes	Clostridia	Thermoanaerobacterales	Thermoanaerobacteraceae	Thermoanaerobacter	Thermoanaerobacter sp. X561	0	0	0	0	0	0	0	0	1	0	0	1	0	0	0	0	0	0	0	0	0	0
Bacteria	Firmicutes	Clostridia	Thermoanaerobacterales	Thermoanaerobacteraceae	Thermoanaerobacter	Thermoanaerobacter wiegelii	179	172	30	32	72	72	109	11	96	126	28	20	112	103	144	534	103	11	45	174	9	53
Bacteria	Firmicutes	Clostridia	Thermoanaerobacterales	Thermoanaerobacterales Family III. Incertae Sedis	Thermoanaerobacterium	Thermoanaerobacterium thermosaccharolyticum	1337	378	437	229	512	639	914	97	819	1020	108	213	936	823	1808	3552	1040	212	423	1641	109	469
Bacteria	unclassified (derived from Bacteria)	unclassified (derived from Bacteria)	unclassified (derived from Bacteria)	unclassified (derived from Bacteria)	Thermobaculum	Thermobaculum terrenum	279	61	94	58	124	126	168	46	150	188	24	69	188	143	395	585	181	44	97	302	17	94
Bacteria	Actinobacteria	Actinobacteria (class)	Actinomycetales	Nocardiopsaceae	Thermobifida	Thermobifida fusca	153	49	79	51	250	116	120	12	106	133	27	39	138	128	223	377	152	48	179	162	11	68
Bacteria	Actinobacteria	Actinobacteria (class)	Actinomycetales	Pseudonocardiaceae	Thermobispora	Thermobispora bispora	70	38	38	27	46	38	47	7	86	73	8	16	63	61	73	240	65	30	76	72	10	38
Bacteria	Aquificae	Aquificae (class)	Aquificales	Aquificaceae	Thermocrinis	Thermocrinis albus	29	29	45	24	32	39	33	60	32	42	9	13	52	56	34	82	50	11	65	55	6	22
Bacteria	Nitrospirae	Nitrospira (class)	Nitrospirales	Nitrospiraceae	Thermodesulfovibrio	Thermodesulfovibrio yellowstonii	210	88	54	40	72	58	116	12	119	138	23	40	121	103	201	426	121	37	95	171	13	69
Bacteria	Chloroflexi	Thermomicrobia (class)	Thermomicrobiales	Thermomicrobiaceae	Thermomicrobium	Thermomicrobium roseum	184	61	57	38	102	94	134	11	111	135	19	36	135	113	314	379	142	41	146	203	20	69
Bacteria	Actinobacteria	Actinobacteria (class)	Actinomycetales	Thermomonosporaceae	Thermomonospora	Thermomonospora curvata	146	27	22	27	34	37	67	6	48	65	12	23	61	73	87	161	98	69	66	66	21	41
Bacteria	Firmicutes	Clostridia	Thermoanaerobacterales	Thermoanaerobacterales Family III. Incertae Sedis	Thermosediminibacter	Thermosediminibacter oceani	1182	298	311	205	437	496	632	65	561	832	134	205	732	768	1266	3005	921	176	315	1222	101	376
Bacteria	Firmicutes	Negativicutes	Selenomonadales	Veillonellaceae	Thermosinus	Thermosinus carboxydivorans	665	185	310	142	187	321	273	38	326	373	80	118	492	342	446	1260	417	121	196	561	112	217
Bacteria	Thermotogae	Thermotogae (class)	Thermotogales	Thermotogaceae	Thermosipho	Thermosipho africanus	165	64	63	54	108	80	147	56	123	167	23	46	109	129	232	346	168	52	73	183	20	53
Bacteria	Thermotogae	Thermotogae (class)	Thermotogales	Thermotogaceae	Thermosipho	Thermosipho melanesiensis	275	120	129	79	160	128	188	17	205	220	24	38	177	192	353	597	247	74	159	310	26	95
Bacteria	Cyanobacteria	unclassified (derived from Cyanobacteria)	Chroococcales	unclassified (derived from Chroococcales)	Thermosynechococcus	Thermosynechococcus elongatus	190	59	164	46	221	123	166	17	123	144	26	32	128	117	163	289	166	88	196	158	23	87
Bacteria	Thermotogae	Thermotogae (class)	Thermotogales	Thermotogaceae	Thermotoga	Thermotoga lettingae	140	82	53	103	414	305	175	9	180	189	129	180	112	106	443	492	135	59	392	211	87	72
Bacteria	Thermotogae	Thermotogae (class)	Thermotogales	Thermotogaceae	Thermotoga	Thermotoga maritima	314	170	155	94	161	152	285	18	291	538	43	117	226	264	405	1002	343	89	246	438	37	164
Bacteria	Thermotogae	Thermotogae (class)	Thermotogales	Thermotogaceae	Thermotoga	Thermotoga naphthophila	14	4	9	11	5	8	13	1	10	22	0	2	9	14	35	28	9	19	21	14	0	5
Bacteria	Thermotogae	Thermotogae (class)	Thermotogales	Thermotogaceae	Thermotoga	Thermotoga neapolitana	173	73	64	53	54	72	133	22	137	114	20	52	105	98	240	564	102	22	85	244	17	68
Bacteria	Thermotogae	Thermotogae (class)	Thermotogales	Thermotogaceae	Thermotoga	Thermotoga petrophila	170	211	93	55	68	87	126	14	170	453	27	58	124	103	144	495	137	32	148	168	20	80
Bacteria	Thermotogae	Thermotogae (class)	Thermotogales	Thermotogaceae	Thermotoga	Thermotoga sp. RQ2	82	29	34	32	50	53	70	3	74	92	6	17	93	53	185	260	62	11	127	103	9	40
Bacteria	Thermotogae	Thermotogae (class)	Thermotogales	unclassified (derived from Thermotogales)	unclassified (derived from Thermotogales)	Thermotogales bacterium mesG1.Ag.4.2	71	45	28	48	18	39	79	5	137	124	14	15	64	45	118	203	35	12	86	113	3	27
Bacteria	Deinococcus-Thermus	Deinococci	Thermales	Thermaceae	Thermus	Thermus aquaticus	19	6	16	9	21	10	8	0	29	13	3	6	17	18	51	39	18	1	28	31	2	9
Bacteria	Deinococcus-Thermus	Deinococci	Thermales	Thermaceae	Thermus	Thermus thermophilus	268	83	268	70	332	261	173	146	224	203	54	55	188	229	418	681	228	105	341	317	29	96
Bacteria	Proteobacteria	Gammaproteobacteria	Chromatiales	Ectothiorhodospiraceae	Thioalkalivibrio	Thioalkalivibrio sp. HL-EbGR7	110	43	63	73	65	81	79	12	154	85	28	41	61	65	108	207	116	62	121	133	19	74
Bacteria	Proteobacteria	Gammaproteobacteria	Chromatiales	Ectothiorhodospiraceae	Thioalkalivibrio	Thioalkalivibrio sp. K90mix	38	17	21	17	15	24	38	6	70	39	11	11	78	29	31	71	43	14	50	47	4	33
Bacteria	Proteobacteria	Betaproteobacteria	Hydrogenophilales	Hydrogenophilaceae	Thiobacillus	Thiobacillus denitrificans	153	85	161	88	131	204	127	40	371	140	65	88	167	140	202	260	173	173	218	248	20	179
Bacteria	Proteobacteria	Gammaproteobacteria	Thiotrichales	Piscirickettsiaceae	Thiomicrospira	Thiomicrospira crunogena	122	97	114	44	128	103	64	11	90	60	22	37	87	92	77	104	73	69	131	108	13	43
Bacteria	Proteobacteria	Betaproteobacteria	Burkholderiales	unclassified (derived from Burkholderiales)	Thiomonas	Thiomonas intermedia	59	20	83	54	27	75	32	10	194	38	52	65	90	49	85	84	80	49	81	156	7	162
Bacteria	Proteobacteria	Betaproteobacteria	Burkholderiales	unclassified (derived from Burkholderiales)	Thiomonas	Thiomonas sp. 3As	0	0	0	0	0	0	0	0	0	0	0	0	0	0	1	0	0	0	0	0	0	0
Bacteria	Proteobacteria	Gammaproteobacteria	Aeromonadales	Aeromonadaceae	Tolumonas	Tolumonas auensis	171	56	59	29	55	99	108	12	134	104	17	38	86	105	123	193	122	99	86	127	11	54
Bacteria	Spirochaetes	Spirochaetes (class)	Spirochaetales	Spirochaetaceae	Treponema	Treponema denticola	1374	589	547	647	757	726	1024	83	2450	3348	118	266	835	764	1456	2708	910	236	1356	1498	127	375
Bacteria	Spirochaetes	Spirochaetes (class)	Spirochaetales	Spirochaetaceae	Treponema	Treponema pallidum	55	76	81	150	60	66	118	10	604	810	6	15	54	61	87	137	61	17	334	151	6	29
Bacteria	Spirochaetes	Spirochaetes (class)	Spirochaetales	Spirochaetaceae	Treponema	Treponema vincentii	210	328	181	395	142	228	346	20	1419	1866	42	90	234	319	249	740	434	53	755	541	42	130
Bacteria	Cyanobacteria	unclassified (derived from Cyanobacteria)	Oscillatoriales	unclassified (derived from Oscillatoriales)	Trichodesmium	Trichodesmium erythraeum	182	131	135	44	176	135	105	50	108	115	24	35	82	125	239	212	90	55	117	116	28	50
Bacteria	Actinobacteria	Actinobacteria (class)	Actinomycetales	unclassified (derived from Actinomycetales)	Tropheryma	Tropheryma whipplei	43	42	5	6	14	12	178	1	17	15	1	9	26	24	51	53	23	4	24	42	0	10
Bacteria	Deinococcus-Thermus	Deinococci	Deinococcales	Trueperaceae	Truepera	Truepera radiovictrix	132	45	82	53	86	110	59	172	102	131	20	30	79	91	112	304	132	51	113	132	12	32
Bacteria	Actinobacteria	Actinobacteria (class)	Actinomycetales	Tsukamurellaceae	Tsukamurella	Tsukamurella paurometabola	30	21	20	12	16	29	27	4	31	57	10	4	47	29	78	138	52	8	15	50	2	15
Bacteria	Firmicutes	Erysipelotrichi	Erysipelotrichales	Erysipelotrichaceae	Turicibacter	Turicibacter sanguinis	318	726	127	94	200	190	1312	19	467	355	51	76	659	339	480	1102	289	52	227	529	70	196
Bacteria	Tenericutes	Mollicutes	Mycoplasmatales	Mycoplasmataceae	Ureaplasma	Ureaplasma parvum	20	44	8	8	9	9	114	1	33	23	3	0	12	7	12	22	6	4	15	8	1	6
Bacteria	Tenericutes	Mollicutes	Mycoplasmatales	Mycoplasmataceae	Ureaplasma	Ureaplasma urealyticum	12	12	15	4	6	7	55	1	18	23	3	4	74	16	21	22	18	3	13	30	3	9
Bacteria	Proteobacteria	Betaproteobacteria	Burkholderiales	Comamonadaceae	Variovorax	Variovorax paradoxus	84	23	67	31	41	89	47	8	145	79	43	67	90	68	93	144	70	32	117	142	9	118
Bacteria	Firmicutes	Negativicutes	Selenomonadales	Veillonellaceae	Veillonella	Veillonella atypica	350	47	54	28	32	88	102	13	104	114	23	31	169	86	191	229	104	18	43	180	21	46
Bacteria	Firmicutes	Negativicutes	Selenomonadales	Veillonellaceae	Veillonella	Veillonella dispar	234	143	59	33	34	41	247	19	86	86	14	26	77	63	65	203	78	13	39	107	23	46
Bacteria	Firmicutes	Negativicutes	Selenomonadales	Veillonellaceae	Veillonella	Veillonella parvula	2779	1067	597	328	414	609	812	160	733	1209	191	237	857	879	1062	2315	919	194	384	1268	245	446
Bacteria	Firmicutes	Negativicutes	Selenomonadales	Veillonellaceae	Veillonella	Veillonella sp. 3_1_44	36	15	19	5	15	28	7	5	14	22	6	26	15	31	44	41	7	4	14	48	1	12
Bacteria	Firmicutes	Negativicutes	Selenomonadales	Veillonellaceae	Veillonella	Veillonella sp. 6_1_27	132	31	25	7	38	41	42	19	53	38	7	5	29	29	16	44	18	12	30	50	4	35
Bacteria	Firmicutes	Negativicutes	Selenomonadales	Veillonellaceae	Veillonella	Veillonella sp. oral taxon 158	132	18	46	19	14	30	48	8	33	53	9	10	47	23	89	140	33	2	16	98	14	24
Bacteria	Proteobacteria	Betaproteobacteria	Burkholderiales	Comamonadaceae	Verminephrobacter	Verminephrobacter eiseniae	166	45	142	58	94	120	66	24	182	107	54	67	151	96	146	116	86	70	91	163	16	102
Bacteria	Verrucomicrobia	Verrucomicrobiae	Verrucomicrobiales	unclassified (derived from Verrucomicrobiales)	unclassified (derived from Verrucomicrobiales)	Verrucomicrobiae bacterium DG1235	56	35	124	53	113	116	60	2	174	76	10	9	52	50	56	91	61	56	3588	66	11	36
Bacteria	Verrucomicrobia	Verrucomicrobiae	Verrucomicrobiales	Verrucomicrobiaceae	Verrucomicrobium	Verrucomicrobium spinosum	94	25	129	51	114	96	72	1	322	48	8	8	40	72	86	117	87	66	982	42	2	15
Bacteria	Proteobacteria	Gammaproteobacteria	Vibrionales	Vibrionaceae	Vibrio	Vibrio alginolyticus	15	17	18	11	6	19	17	1	14	22	10	7	19	21	13	24	19	5	15	21	3	13
Bacteria	Proteobacteria	Gammaproteobacteria	Vibrionales	Vibrionaceae	Vibrio	Vibrio caribbenthicus	12	1	3	4	0	3	1	0	9	6	5	3	0	1	6	2	2	0	12	7	0	2
Bacteria	Proteobacteria	Gammaproteobacteria	Vibrionales	Vibrionaceae	Vibrio	Vibrio cholerae	142	87	103	58	102	109	106	18	170	136	46	72	168	117	139	163	205	95	95	167	23	112
Bacteria	Proteobacteria	Gammaproteobacteria	Vibrionales	Vibrionaceae	Vibrio	Vibrio coralliilyticus	6	9	18	15	6	7	7	0	27	15	1	3	6	9	5	10	10	6	14	8	0	9
Bacteria	Proteobacteria	Gammaproteobacteria	Vibrionales	Vibrionaceae	Vibrio	Vibrio furnissii	36	18	9	13	11	18	28	4	24	21	6	11	26	27	39	66	33	18	13	36	1	12
Bacteria	Proteobacteria	Gammaproteobacteria	Vibrionales	Vibrionaceae	Vibrio	Vibrio harveyi	95	92	53	44	60	63	81	8	94	70	35	54	53	58	64	144	76	56	72	82	10	30
Bacteria	Proteobacteria	Gammaproteobacteria	Vibrionales	Vibrionaceae	Vibrio	Vibrio metschnikovii	23	5	9	5	2	6	16	1	20	22	3	6	9	16	37	34	15	10	12	11	1	6
Bacteria	Proteobacteria	Gammaproteobacteria	Vibrionales	Vibrionaceae	Vibrio	Vibrio mimicus	9	16	12	10	8	8	11	0	20	9	4	4	13	13	34	4	9	3	15	24	1	6
Bacteria	Proteobacteria	Gammaproteobacteria	Vibrionales	Vibrionaceae	Vibrio	Vibrio nigripulchritudo	1	0	1	0	2	7	1	0	1	0	2	0	1	1	1	1	5	0	0	0	1	0
Bacteria	Proteobacteria	Gammaproteobacteria	Vibrionales	Vibrionaceae	Vibrio	Vibrio orientalis	10	4	2	6	8	7	11	0	15	5	3	6	11	7	9	4	5	1	7	6	0	4
Bacteria	Proteobacteria	Gammaproteobacteria	Vibrionales	Vibrionaceae	Vibrio	Vibrio parahaemolyticus	122	52	119	74	102	142	90	10	133	114	40	63	101	82	159	237	104	46	100	127	20	78
Bacteria	Proteobacteria	Gammaproteobacteria	Vibrionales	Vibrionaceae	Vibrio	Vibrio shilonii	35	38	14	14	17	23	46	2	49	62	7	15	18	42	57	143	25	15	29	70	1	14
Bacteria	Proteobacteria	Gammaproteobacteria	Vibrionales	Vibrionaceae	Vibrio	Vibrio sp. 09022	0	0	0	0	0	0	0	0	1	0	0	0	0	0	0	1	0	0	0	1	0	0
Bacteria	Proteobacteria	Gammaproteobacteria	Vibrionales	Vibrionaceae	Vibrio	Vibrio sp. 0908	0	0	1	0	1	0	0	0	0	0	0	0	0	1	1	1	1	0	0	1	0	0
Bacteria	Proteobacteria	Gammaproteobacteria	Vibrionales	Vibrionaceae	Vibrio	Vibrio sp. 23023	0	0	0	1	0	0	0	0	2	0	1	1	3	0	1	1	0	0	0	0	0	0
Bacteria	Proteobacteria	Gammaproteobacteria	Vibrionales	Vibrionaceae	Vibrio	Vibrio sp. AND4	4	3	6	6	8	4	2	1	7	7	4	3	6	7	6	5	6	3	19	10	0	3
Bacteria	Proteobacteria	Gammaproteobacteria	Vibrionales	Vibrionaceae	Vibrio	Vibrio sp. Ex25	56	22	15	14	16	28	34	3	56	34	10	18	23	38	31	53	35	40	40	37	1	20
Bacteria	Proteobacteria	Gammaproteobacteria	Vibrionales	Vibrionaceae	Vibrio	Vibrio sp. MED222	18	25	12	11	16	7	19	2	32	34	13	3	22	16	11	36	16	14	10	30	1	11
Bacteria	Proteobacteria	Gammaproteobacteria	Vibrionales	Vibrionaceae	Vibrio	Vibrio sp. RC341	3	2	3	2	0	1	3	0	4	1	1	1	3	1	1	4	1	0	2	6	0	2
Bacteria	Proteobacteria	Gammaproteobacteria	Vibrionales	Vibrionaceae	Vibrio	Vibrio sp. RC586	1	17	3	3	0	3	1	0	4	2	1	1	4	1	1	1	3	3	7	3	1	1
Bacteria	Proteobacteria	Gammaproteobacteria	Vibrionales	Vibrionaceae	Vibrio	Vibrio sp. TC68	0	0	0	0	0	0	0	0	0	0	0	0	0	0	0	0	1	0	0	0	0	0
Bacteria	Proteobacteria	Gammaproteobacteria	Vibrionales	Vibrionaceae	Vibrio	Vibrio splendidus	80	38	60	51	37	75	67	7	109	87	10	22	66	49	56	87	65	28	42	99	7	23
Bacteria	Proteobacteria	Gammaproteobacteria	Vibrionales	Vibrionaceae	Vibrio	Vibrio tapetis	3	3	4	0	1	1	7	0	2	9	3	48	44	16	2	5	14	7	0	2	0	1
Bacteria	Proteobacteria	Gammaproteobacteria	Vibrionales	Vibrionaceae	Vibrio	Vibrio vulnificus	110	63	128	72	120	141	145	41	179	106	22	57	97	63	150	240	119	46	123	187	18	104
Bacteria	Proteobacteria	Gammaproteobacteria	Vibrionales	unclassified (derived from Vibrionales)	unclassified (derived from Vibrionales)	Vibrionales bacterium SWAT-3	20	6	2	1	1	4	3	2	9	3	5	1	6	6	39	15	6	2	4	20	0	5
Bacteria	Lentisphaerae	unclassified (derived from Lentisphaerae)	unclassified (derived from Lentisphaerae)	Victivallaceae	Victivallis	Victivallis vadensis	480	224	5941	295	274	1994	406	20	625	537	111	88	728	415	607	1773	532	236	1623	497	50	578
Bacteria	Chlamydiae	Chlamydiae (class)	Chlamydiales	Waddliaceae	Waddlia	Waddlia chondrophila	25	30	38	32	31	26	26	10	54	58	5	7	14	50	64	69	65	23	91	49	7	16
Bacteria	Firmicutes	Bacilli	Lactobacillales	Leuconostocaceae	Weissella	Weissella paramesenteroides	61	46	13	9	13	24	109	2	40	46	2	8	23	26	29	65	28	2	36	45	3	18
Bacteria	Proteobacteria	Gammaproteobacteria	Enterobacteriales	Enterobacteriaceae	Wigglesworthia	Wigglesworthia glossinidia	2	2	2	6	1	3	3	1	7	9	2	0	6	2	0	1	1	5	2	2	0	2
Bacteria	Proteobacteria	Alphaproteobacteria	Rickettsiales	Anaplasmataceae	Wolbachia	Wolbachia endosymbiont of Brugia malayi	5	4	3	5	1	2	6	1	19	6	0	2	5	8	6	4	7	1	24	10	0	2
Bacteria	Proteobacteria	Alphaproteobacteria	Rickettsiales	Anaplasmataceae	Wolbachia	Wolbachia endosymbiont of Culex quinquefasciatus	21	7	5	4	2	7	10	0	15	7	1	3	13	5	11	4	11	3	13	6	1	8
Bacteria	Proteobacteria	Alphaproteobacteria	Rickettsiales	Anaplasmataceae	Wolbachia	Wolbachia endosymbiont of Drosophila ananassae	2	1	4	1	3	1	5	0	7	1	0	4	3	5	10	6	2	1	2	7	0	2
Bacteria	Proteobacteria	Alphaproteobacteria	Rickettsiales	Anaplasmataceae	Wolbachia	Wolbachia endosymbiont of Drosophila melanogaster	27	5	12	10	19	13	17	1	13	12	2	5	23	10	13	18	20	6	23	22	1	14
Bacteria	Proteobacteria	Alphaproteobacteria	Rickettsiales	Anaplasmataceae	Wolbachia	Wolbachia endosymbiont of Drosophila simulans	0	0	0	0	0	0	0	0	0	0	0	0	0	0	1	0	0	0	1	0	0	0
Bacteria	Proteobacteria	Alphaproteobacteria	Rickettsiales	Anaplasmataceae	Wolbachia	Wolbachia endosymbiont of Drosophila willistoni	2	0	0	0	1	1	0	0	1	0	1	0	2	0	0	0	0	1	4	0	0	0
Bacteria	Proteobacteria	Alphaproteobacteria	Rickettsiales	Anaplasmataceae	Wolbachia	Wolbachia endosymbiont of Muscidifurax uniraptor	0	1	4	1	0	0	0	0	1	0	0	0	0	2	0	3	0	1	1	1	0	0
Bacteria	Proteobacteria	Alphaproteobacteria	Rickettsiales	Anaplasmataceae	Wolbachia	Wolbachia sp. wRi	1	0	0	0	2	11	4	0	4	0	1	0	122	1	1	1	22	1	4	4	0	1
Bacteria	Proteobacteria	Epsilonproteobacteria	Campylobacterales	Helicobacteraceae	Wolinella	Wolinella succinogenes	167	83	90	31	121	116	107	15	102	119	30	42	105	126	95	120	75	96	155	105	23	54
Bacteria	Proteobacteria	Alphaproteobacteria	Rhizobiales	Xanthobacteraceae	Xanthobacter	Xanthobacter autotrophicus	141	49	77	31	103	70	124	9	129	92	26	27	109	69	126	134	89	69	129	87	12	55
Bacteria	Proteobacteria	Gammaproteobacteria	Xanthomonadales	Xanthomonadaceae	Xanthomonas	Xanthomonas albilineans	43	17	27	28	25	37	32	9	69	32	12	20	33	39	34	41	78	10	85	26	5	35
Bacteria	Proteobacteria	Gammaproteobacteria	Xanthomonadales	Xanthomonadaceae	Xanthomonas	Xanthomonas axonopodis	127	57	68	22	420	77	61	101	226	61	31	147	57	121	496	83	129	63	109	78	78	132
Bacteria	Proteobacteria	Gammaproteobacteria	Xanthomonadales	Xanthomonadaceae	Xanthomonas	Xanthomonas campestris	279	148	144	73	243	119	131	184	513	122	66	86	148	222	881	353	313	61	136	427	155	280
Bacteria	Proteobacteria	Gammaproteobacteria	Xanthomonadales	Xanthomonadaceae	Xanthomonas	Xanthomonas citri	0	0	0	0	0	0	0	0	0	0	1	0	0	0	0	0	0	0	0	0	0	0
Bacteria	Proteobacteria	Gammaproteobacteria	Xanthomonadales	Xanthomonadaceae	Xanthomonas	Xanthomonas euvesicatoria	143	99	61	42	119	79	78	91	271	56	10	42	49	123	267	96	187	28	127	83	90	138
Bacteria	Proteobacteria	Gammaproteobacteria	Xanthomonadales	Xanthomonadaceae	Xanthomonas	Xanthomonas fuscans	7	15	17	5	17	13	1	1	28	6	1	6	11	12	57	15	8	6	17	25	5	5
Bacteria	Proteobacteria	Gammaproteobacteria	Xanthomonadales	Xanthomonadaceae	Xanthomonas	Xanthomonas oryzae	158	93	70	46	109	52	78	83	296	78	27	57	57	137	212	110	244	65	191	102	79	152
Bacteria	Proteobacteria	Gammaproteobacteria	Enterobacteriales	Enterobacteriaceae	Xenorhabdus	Xenorhabdus bovienii	16	8	12	11	9	14	22	0	27	38	6	13	22	14	18	16	27	20	13	27	4	16
Bacteria	Proteobacteria	Gammaproteobacteria	Enterobacteriales	Enterobacteriaceae	Xenorhabdus	Xenorhabdus nematophila	19	5	8	13	6	15	7	2	43	29	13	7	25	26	32	18	26	16	32	21	4	24
Bacteria	Actinobacteria	Actinobacteria (class)	Actinomycetales	Promicromonosporaceae	Xylanimonas	Xylanimonas cellulosilytica	178	38	61	37	52	56	94	6	96	120	20	37	75	132	187	436	152	25	58	129	17	40
Bacteria	Proteobacteria	Gammaproteobacteria	Xanthomonadales	Xanthomonadaceae	Xylella	Xylella fastidiosa	156	60	122	59	117	139	207	27	219	100	21	36	153	139	170	114	169	68	117	90	25	84
Bacteria	Proteobacteria	Gammaproteobacteria	Enterobacteriales	Enterobacteriaceae	Yersinia	Yersinia aldovae	3	1	9	4	1	7	3	4	11	19	3	3	11	4	7	22	6	0	4	14	0	10
Bacteria	Proteobacteria	Gammaproteobacteria	Enterobacteriales	Enterobacteriaceae	Yersinia	Yersinia bercovieri	26	10	13	8	3	18	23	4	10	10	6	12	13	18	22	43	29	21	23	14	2	5
Bacteria	Proteobacteria	Gammaproteobacteria	Enterobacteriales	Enterobacteriaceae	Yersinia	Yersinia enterocolitica	196	58	91	79	75	102	68	5	105	117	38	53	113	118	109	91	143	89	85	90	18	67
Bacteria	Proteobacteria	Gammaproteobacteria	Enterobacteriales	Enterobacteriaceae	Yersinia	Yersinia frederiksenii	73	11	12	37	27	22	17	2	21	29	13	9	36	63	54	34	56	11	41	32	3	23
Bacteria	Proteobacteria	Gammaproteobacteria	Enterobacteriales	Enterobacteriaceae	Yersinia	Yersinia intermedia	42	33	12	15	14	15	22	3	45	33	5	10	30	25	62	91	39	7	17	27	4	19
Bacteria	Proteobacteria	Gammaproteobacteria	Enterobacteriales	Enterobacteriaceae	Yersinia	Yersinia kristensenii	10	7	6	8	4	11	3	4	8	10	3	6	8	13	13	9	5	7	5	9	0	8
Bacteria	Proteobacteria	Gammaproteobacteria	Enterobacteriales	Enterobacteriaceae	Yersinia	Yersinia mollaretii	78	23	8	14	10	20	15	3	38	20	7	8	27	22	20	23	24	5	15	44	1	19
Bacteria	Proteobacteria	Gammaproteobacteria	Enterobacteriales	Enterobacteriaceae	Yersinia	Yersinia pestis	223	32	88	115	133	164	67	15	114	93	40	74	130	121	146	165	117	53	126	120	20	49
Bacteria	Proteobacteria	Gammaproteobacteria	Enterobacteriales	Enterobacteriaceae	Yersinia	Yersinia pseudotuberculosis	87	34	75	42	52	83	54	6	227	67	23	94	141	86	55	104	102	28	44	65	8	35
Bacteria	Proteobacteria	Gammaproteobacteria	Enterobacteriales	Enterobacteriaceae	Yersinia	Yersinia rohdei	22	3	16	4	5	9	4	0	12	1	4	4	7	5	22	9	11	2	10	17	0	6
Bacteria	Proteobacteria	Gammaproteobacteria	Enterobacteriales	Enterobacteriaceae	Yersinia	Yersinia ruckeri	15	1	4	6	7	9	6	1	56	4	1	3	6	5	8	10	7	3	11	7	1	1
Bacteria	Bacteroidetes	Flavobacteria	Flavobacteriales	Flavobacteriaceae	Zunongwangia	Zunongwangia profunda	693	977	295	447	70	235	1094	348	855	694	322	321	703	1374	157	90	1857	1263	303	166	132	662
Bacteria	Proteobacteria	Alphaproteobacteria	Sphingomonadales	Sphingomonadaceae	Zymomonas	Zymomonas mobilis	67	74	56	25	45	54	71	2	83	51	17	19	67	39	87	135	70	26	87	61	9	32
Bacteria	Proteobacteria	Alphaproteobacteria	unclassified (derived from Alphaproteobacteria)	unclassified (derived from Alphaproteobacteria)	unclassified (derived from Alphaproteobacteria)	alpha proteobacterium BAL199	44	14	26	22	6	18	15	3	53	24	10	7	36	26	52	81	34	1	48	51	5	17
Bacteria	Proteobacteria	Alphaproteobacteria	Rickettsiales	unclassified (derived from Rickettsiales)	unclassified (derived from Rickettsiales)	alpha proteobacterium HIMB114	3	10	4	6	6	14	2	0	13	7	0	0	1	2	2	2	3	1	14	9	0	1
Bacteria	Proteobacteria	Alphaproteobacteria	unclassified (derived from Alphaproteobacteria)	unclassified (derived from Alphaproteobacteria)	unclassified (derived from Alphaproteobacteria)	alpha proteobacterium endosymbiont of Amoeba proteus	0	0	0	0	0	0	0	0	0	0	1	0	0	0	0	0	0	0	0	0	0	0
Bacteria	Verrucomicrobia	Verrucomicrobiae	Verrucomicrobiales	Verrucomicrobia subdivision 3	unclassified (derived from Verrucomicrobia subdivision 3)	bacterium Ellin514	121	35	256	64	408	221	77	5	257	86	7	18	68	71	132	190	116	136	829	107	1	24
Bacteria	Proteobacteria	Betaproteobacteria	unclassified (derived from Betaproteobacteria)	unclassified (derived from Betaproteobacteria)	unclassified (derived from Betaproteobacteria)	beta proteobacterium KB13	3	4	13	3	4	7	3	1	18	5	3	3	16	5	7	6	13	7	7	12	0	8
Bacteria	unclassified (derived from Bacteria)	unclassified (derived from Bacteria)	unclassified (derived from Bacteria)	unclassified (derived from Bacteria)	unclassified (derived from Bacteria)	candidate division TM7 genomosp. GTL1	6	11	2	3	0	1	15	0	11	5	0	0	2	1	0	3	1	0	8	2	0	4
Bacteria	unclassified (derived from Bacteria)	unclassified (derived from Bacteria)	unclassified (derived from Bacteria)	unclassified (derived from Bacteria)	unclassified (derived from Bacteria)	candidate division TM7 single-cell isolate TM7a	4	46	1	4	2	3	6	1	20	12	0	3	2	4	11	38	6	7	6	15	3	7
Bacteria	unclassified (derived from Bacteria)	unclassified (derived from Bacteria)	unclassified (derived from Bacteria)	unclassified (derived from Bacteria)	unclassified (derived from Bacteria)	candidate division TM7 single-cell isolate TM7b	0	16	2	0	0	0	0	0	0	0	1	0	1	1	0	1	0	0	0	0	0	1
Bacteria	unclassified (derived from Bacteria)	unclassified (derived from Bacteria)	unclassified (derived from Bacteria)	unclassified (derived from Bacteria)	unclassified (derived from Bacteria)	candidate division TM7 single-cell isolate TM7c	2	9	1	0	1	1	2	1	5	1	0	1	3	5	4	2	1	0	3	1	0	1
Bacteria	Cyanobacteria	unclassified (derived from Cyanobacteria)	Chroococcales	unclassified (derived from Chroococcales)	unclassified (derived from Chroococcales)	cyanobacterium UCYN-A	6	1	17	4	11	12	9	0	6	14	9	2	7	8	11	7	3	9	13	5	1	2
Bacteria	Proteobacteria	Deltaproteobacteria	unclassified (derived from Deltaproteobacteria)	unclassified (derived from Deltaproteobacteria)	unclassified (derived from Deltaproteobacteria)	delta proteobacterium MLMS-1	38	29	25	29	26	12	18	3	64	32	4	13	46	19	62	58	23	8	63	69	3	19
Bacteria	Proteobacteria	Deltaproteobacteria	unclassified (derived from Deltaproteobacteria)	unclassified (derived from Deltaproteobacteria)	unclassified (derived from Deltaproteobacteria)	delta proteobacterium NaphS2	126	47	20	34	30	40	44	4	103	103	14	21	73	67	76	132	70	23	92	74	9	30
Bacteria	Proteobacteria	Gammaproteobacteria	unclassified (derived from Gammaproteobacteria)	unclassified (derived from Gammaproteobacteria)	unclassified (derived from Gammaproteobacteria)	gamma proteobacterium HTCC2207	4	10	13	6	1	4	12	0	16	6	3	2	18	34	10	19	20	4	11	14	1	4
Bacteria	Proteobacteria	Gammaproteobacteria	unclassified (derived from Gammaproteobacteria)	unclassified (derived from Gammaproteobacteria)	unclassified (derived from Gammaproteobacteria)	gamma proteobacterium HTCC5015	13	7	6	8	3	14	10	3	29	15	3	6	14	12	13	20	15	2	22	11	1	13
Bacteria	Proteobacteria	Gammaproteobacteria	unclassified (derived from Gammaproteobacteria)	unclassified (derived from Gammaproteobacteria)	unclassified (derived from Gammaproteobacteria)	gamma proteobacterium HdN1	68	45	31	35	8	26	67	6	78	70	15	13	41	117	39	32	152	45	76	41	9	33
Bacteria	Proteobacteria	Gammaproteobacteria	unclassified (derived from Gammaproteobacteria)	unclassified (derived from Gammaproteobacteria)	unclassified (derived from Gammaproteobacteria)	gamma proteobacterium NOR5-3	21	10	9	6	6	8	5	0	20	11	3	6	14	8	11	30	6	4	9	17	2	2
Bacteria	Proteobacteria	Gammaproteobacteria	unclassified (derived from Gammaproteobacteria)	unclassified (derived from Gammaproteobacteria)	unclassified (derived from Gammaproteobacteria)	gamma proteobacterium NOR51-B	10	3	2	5	4	6	6	2	15	8	2	8	12	5	6	14	8	2	23	22	2	10
Bacteria	Actinobacteria	Actinobacteria (class)	unclassified (derived from Actinobacteria (class))	unclassified (derived from Actinobacteria (class))	unclassified (derived from Actinobacteria (class))	marine actinobacterium PHSC20C1	57	11	15	10	24	31	46	4	49	64	9	16	48	48	114	159	59	11	19	51	3	11
Bacteria	Proteobacteria	Gammaproteobacteria	unclassified (derived from Gammaproteobacteria)	unclassified (derived from Gammaproteobacteria)	unclassified (derived from Gammaproteobacteria)	marine gamma proteobacterium HTCC2080	17	9	2	8	9	7	7	1	25	15	4	4	13	2	14	10	5	2	43	13	1	5
Bacteria	Proteobacteria	Gammaproteobacteria	unclassified (derived from Gammaproteobacteria)	unclassified (derived from Gammaproteobacteria)	unclassified (derived from Gammaproteobacteria)	marine gamma proteobacterium HTCC2143	36	21	27	15	17	29	21	0	22	33	7	7	26	25	15	40	22	16	37	12	1	14
Bacteria	Proteobacteria	Gammaproteobacteria	unclassified (derived from Gammaproteobacteria)	unclassified (derived from Gammaproteobacteria)	unclassified (derived from Gammaproteobacteria)	marine gamma proteobacterium HTCC2148	15	31	8	12	10	8	6	1	15	10	7	7	20	6	23	6	20	4	30	35	1	11
Bacteria	Elusimicrobia	unclassified (derived from Elusimicrobia)	unclassified (derived from Elusimicrobia)	unclassified (derived from Elusimicrobia)	unclassified (derived from Elusimicrobia)	uncultured Termite group 1 bacterium	179	46	57	28	58	37	108	6	88	107	8	19	78	87	194	165	80	14	75	154	9	29
Bacteria	unclassified (derived from Bacteria)	unclassified (derived from Bacteria)	unclassified (derived from Bacteria)	unclassified (derived from Bacteria)	unclassified (derived from Bacteria)	uncultured bacterium	16	3	261	5	324	196	18	0	15	23	4	3	23	11	15	25	16	70	14	90	3	6
Bacteria	unclassified (derived from Bacteria)	unclassified (derived from Bacteria)	unclassified (derived from Bacteria)	unclassified (derived from Bacteria)	unclassified (derived from Bacteria)	uncultured eubacterium pIE1115	0	0	26	0	16	12	0	0	0	1	0	0	1	0	0	0	0	9	0	0	0	0
Bacteria	Bacteroidetes	unclassified (derived from Bacteroidetes)	unclassified (derived from Bacteroidetes)	unclassified (derived from Bacteroidetes)	unclassified (derived from Bacteroidetes)	unidentified eubacterium SCB49	48	92	33	87	3	28	70	3	113	41	6	4	45	36	9	13	53	48	107	12	6	8

## Sheet: sheet 2
Data Set S1, Sheet 2 - The read counts of cecum fungal species detected at weaning (i.e. d 21 of age) in male piglets fed human milk (HM) or milk formula (MF).
							Group
domain	phylum	className	order	family	genus	species	HM_1	HM_2	HM_3	HM_4	HM_5	HM_6	HM_7	HM_8	HM_9	HM_10	HM_11	MF_1	MF_2	MF_3	MF_4	MF_5	MF_6	MF_7	MF_8	MF_9	MF_10	MF_11
Eukaryota	unclassified (derived from Eukaryota)	unclassified (derived from Eukaryota)	unclassified (derived from Eukaryota)	unclassified (derived from Eukaryota)	Acanthamoeba	Acanthamoeba castellanii	0	8	0	0	0	0	0	0	2	0	0	0	0	3	0	0	7	0	0	72	0	0
Eukaryota	Arthropoda	Insecta	Hemiptera	Aphididae	Acyrthosiphon	Acyrthosiphon pisum	22	20	6	8	3	4	8	0	12	14	2	2	4	36	31	53	42	15	17	24	1	5
Eukaryota	Streptophyta	Polypodiopsida	Polypodiales	Pteridaceae	Adiantum	Adiantum capillus-veneris	0	0	1	0	0	0	0	0	0	0	0	0	0	1	0	0	0	0	0	0	0	0
Eukaryota	Arthropoda	Insecta	Diptera	Culicidae	Aedes	Aedes aegypti	48	42	23	22	42	51	45	50	62	37	6	4	78	49	40	51	109	75	34	65	6	14
Eukaryota	Chordata	Mammalia	Carnivora	Ursidae	Ailuropoda	Ailuropoda melanoleuca	2	11	19	0	0	6	2	3	19	1	0	0	5	15	2	2	10	2	21	13	0	8
Eukaryota	Ascomycota	Eurotiomycetes	Onygenales	Ajellomycetaceae	Ajellomyces	Ajellomyces capsulatus	1	12	7	5	0	2	2	1	4	2	0	0	3	6	0	7	5	0	8	13	1	0
Eukaryota	Ascomycota	Eurotiomycetes	Onygenales	Ajellomycetaceae	Ajellomyces	Ajellomyces dermatitidis	0	8	4	1	0	0	2	0	3	4	2	0	2	3	1	1	4	2	5	2	0	5
Eukaryota	Chordata	unclassified (derived from Chordata)	unclassified (derived from Chordata)	Crocodylidae	Alligator	Alligator sinensis	0	0	0	0	0	0	0	0	0	0	0	0	0	0	0	0	0	0	2	0	0	0
Eukaryota	Blastocladiomycota	Blastocladiomycetes	Blastocladiales	Blastocladiaceae	Allomyces	Allomyces macrogynus	0	0	0	0	0	0	0	0	0	0	0	0	0	0	0	0	1	0	0	0	0	0
Eukaryota	Streptophyta	Marattiopsida	Marattiales	Marattiaceae	Angiopteris	Angiopteris evecta	0	0	0	0	0	0	0	0	1	0	0	0	0	0	0	0	0	0	0	0	0	0
Eukaryota	Arthropoda	Insecta	Diptera	Culicidae	Anopheles	Anopheles gambiae	24	75	27	23	31	29	28	48	103	20	25	13	17	33	18	16	82	27	44	53	6	11
Eukaryota	Arthropoda	Insecta	Hymenoptera	Apidae	Apis	Apis mellifera	17	16	7	7	7	7	3	0	11	18	1	2	12	15	9	5	16	1	6	23	2	2
Eukaryota	Streptophyta	unclassified (derived from Streptophyta)	Brassicales	Brassicaceae	Arabidopsis	Arabidopsis lyrata	6	17	16	4	5	11	2	1	28	9	3	3	4	9	5	4	6	1	19	33	0	2
Eukaryota	Streptophyta	unclassified (derived from Streptophyta)	Brassicales	Brassicaceae	Arabidopsis	Arabidopsis thaliana	135	211	89	39	122	73	98	3	170	91	18	12	74	132	91	276	133	70	141	269	12	24
Eukaryota	Ascomycota	Eurotiomycetes	Onygenales	Arthrodermataceae	Arthroderma	Arthroderma benhamiae	0	2	0	0	0	0	0	0	0	0	0	0	0	0	2	0	2	0	3	1	0	0
Eukaryota	Ascomycota	Eurotiomycetes	Onygenales	Arthrodermataceae	Arthroderma	Arthroderma gypseum	0	4	1	0	1	0	0	0	2	1	1	0	0	1	1	2	3	0	1	0	0	3
Eukaryota	Ascomycota	Eurotiomycetes	Onygenales	Arthrodermataceae	Arthroderma	Arthroderma otae	1	2	1	1	1	0	0	0	2	2	0	0	3	0	2	13	1	3	0	2	0	0
Eukaryota	Ascomycota	Eurotiomycetes	Eurotiales	Trichocomaceae	Aspergillus	Aspergillus clavatus	40	11	5	1	1	10	6	3	12	12	0	1	5	26	26	73	7	0	4	16	3	3
Eukaryota	Ascomycota	Eurotiomycetes	Eurotiales	Trichocomaceae	Aspergillus	Aspergillus flavus	15	6	11	1	7	2	15	11	15	6	6	4	10	12	28	14	39	6	6	24	0	2
Eukaryota	Ascomycota	Eurotiomycetes	Eurotiales	Trichocomaceae	Aspergillus	Aspergillus niger	2	8	5	0	8	3	9	1	6	13	2	3	5	7	11	16	5	3	19	27	2	2
Eukaryota	Ascomycota	Eurotiomycetes	Eurotiales	Trichocomaceae	Aspergillus	Aspergillus oryzae	12	0	4	0	0	1	0	0	4	2	0	2	3	6	13	28	6	0	0	6	1	0
Eukaryota	Ascomycota	Eurotiomycetes	Eurotiales	Trichocomaceae	Aspergillus	Aspergillus terreus	1	6	4	1	4	2	3	0	10	5	1	3	4	23	6	3	16	13	8	19	2	2
Eukaryota	unclassified (derived from Eukaryota)	Pelagophyceae	unclassified (derived from Pelagophyceae)	unclassified (derived from Pelagophyceae)	Aureococcus	Aureococcus anophagefferens	1	0	0	0	0	0	0	0	0	0	0	0	0	0	0	0	0	0	0	0	0	0
Eukaryota	unclassified (derived from Eukaryota)	Pelagophyceae	unclassified (derived from Pelagophyceae)	unclassified (derived from Pelagophyceae)	unclassified (derived from Pelagophyceae)	Aureoumbra lagunensis	0	0	0	0	0	0	0	0	0	0	1	0	0	0	0	25	1	0	0	2	0	0
Eukaryota	Apicomplexa	Aconoidasida	unclassified (derived from Aconoidasida)	Babesiidae	Babesia	Babesia bovis	1	19	1	0	1	1	15	0	10	5	0	0	2	6	0	4	13	1	8	15	0	2
Eukaryota	unclassified (derived from Eukaryota)	unclassified (derived from Eukaryota)	unclassified (derived from Eukaryota)	unclassified (derived from Eukaryota)	Bigelowiella	Bigelowiella natans	0	0	0	0	0	0	0	0	0	0	0	0	0	0	0	0	0	0	0	1	0	0
Eukaryota	Blastocladiomycota	Blastocladiomycetes	Blastocladiales	Blastocladiaceae	Blastocladiella	Blastocladiella emersonii	0	0	0	0	0	0	0	0	0	0	0	0	0	0	0	0	0	1	0	0	0	0
Eukaryota	unclassified (derived from Eukaryota)	unclassified (derived from Eukaryota)	unclassified (derived from Eukaryota)	unclassified (derived from Eukaryota)	Blastocystis	Blastocystis sp. DMP/02-328	0	91	1	0	0	0	0	0	71	0	0	0	0	60	0	0	39	0	16	169	0	0
Eukaryota	unclassified (derived from Eukaryota)	unclassified (derived from Eukaryota)	unclassified (derived from Eukaryota)	unclassified (derived from Eukaryota)	Blastocystis	Blastocystis sp. NandII	0	362	2	0	0	0	0	0	59	0	0	0	1	243	0	0	130	0	59	1004	0	0
Eukaryota	Chordata	Mammalia	unclassified (derived from Mammalia)	Bovidae	Bos	Bos taurus	12	38	39	17	15	38	17	11	102	15	4	4	15	18	15	23	17	10	48	39	5	10
Eukaryota	Ascomycota	Leotiomycetes	Helotiales	Sclerotiniaceae	Botryotinia	Botryotinia fuckeliana	2	15	4	4	33	25	7	1	16	23	3	1	7	18	21	29	20	1	3	29	0	6
Eukaryota	Chordata	unclassified (derived from Chordata)	unclassified (derived from Chordata)	Branchiostomidae	Branchiostoma	Branchiostoma floridae	34	45	19	11	7	12	39	2	71	26	5	7	15	37	71	72	36	11	35	96	3	6
Eukaryota	Nematoda	Chromadorea	Spirurida	Onchocercidae	Brugia	Brugia malayi	2	22	6	1	1	1	0	0	11	4	0	0	2	4	2	2	15	1	6	27	0	1
Eukaryota	Nematoda	Chromadorea	Rhabditida	Rhabditidae	Caenorhabditis	Caenorhabditis briggsae	7	20	4	2	4	0	9	2	12	5	1	1	5	9	5	6	5	4	4	13	0	4
Eukaryota	Nematoda	Chromadorea	Rhabditida	Rhabditidae	Caenorhabditis	Caenorhabditis elegans	37	121	13	20	38	40	32	13	68	26	2	9	9	76	15	36	58	13	58	120	2	15
Eukaryota	Nematoda	Chromadorea	Rhabditida	Rhabditidae	Caenorhabditis	Caenorhabditis remanei	6	22	7	3	4	8	7	1	19	3	0	3	4	12	8	14	8	1	12	9	2	3
Eukaryota	unclassified (derived from Eukaryota)	unclassified (derived from Eukaryota)	Bicosoecida	Cafeteriaceae	Cafeteria	Cafeteria roenbergensis	0	1	0	0	0	0	0	0	2	0	0	0	0	0	0	0	3	0	0	4	0	0
Eukaryota	Chordata	Mammalia	Primates	Cebidae	Callithrix	Callithrix jacchus	1	1	0	0	0	1	1	0	5	2	2	1	1	0	0	0	1	0	4	3	0	0
Eukaryota	Ascomycota	Saccharomycetes	Saccharomycetales	unclassified (derived from Saccharomycetales)	Candida	Candida albicans	3	14	4	2	2	3	8	0	25	1	0	0	1	12	7	9	12	5	6	19	0	1
Eukaryota	Ascomycota	Saccharomycetes	Saccharomycetales	unclassified (derived from Saccharomycetales)	Candida	Candida dubliniensis	4	6	0	0	1	1	1	1	2	0	0	0	1	4	2	0	6	1	1	3	0	1
Eukaryota	Ascomycota	Saccharomycetes	Saccharomycetales	Saccharomycetaceae	Nakaseomyces	Candida glabrata	33	44	2	4	9	8	25	2	20	26	3	3	18	29	5	12	66	23	26	81	3	12
Eukaryota	Ascomycota	Saccharomycetes	Saccharomycetales	unclassified (derived from Saccharomycetales)	Candida	Candida tropicalis	5	14	3	6	5	10	8	0	11	16	1	0	10	5	2	7	9	0	12	15	1	7
Eukaryota	Chordata	Mammalia	Carnivora	Canidae	Canis	Canis lupus	5	32	28	5	6	17	15	5	32	7	5	5	15	10	6	9	16	4	53	105	2	9
Eukaryota	Ascomycota	Sordariomycetes	Sordariales	Chaetomiaceae	Chaetomium	Chaetomium globosum	1	10	2	2	1	3	3	1	12	2	1	0	2	6	2	2	6	2	4	7	1	1
Eukaryota	Streptophyta	Coleochaetophyceae	Coleochaetales	Chaetosphaeridiaceae	Chaetosphaeridium	Chaetosphaeridium globosum	0	33	1	0	0	0	0	0	7	0	0	0	0	14	0	1	5	0	0	8	0	0
Eukaryota	Streptophyta	Charophyceae	Charales	Characeae	Chara	Chara vulgaris	0	1	0	0	0	1	1	0	10	0	0	0	0	5	0	0	2	0	3	29	0	0
Eukaryota	unclassified (derived from Eukaryota)	Raphidophyceae	Chattonellales	Chattonellaceae	Chattonella	Chattonella marina	0	0	0	0	0	0	0	0	26	0	0	0	0	0	0	0	0	0	0	0	0	0
Eukaryota	Chlorophyta	Chlorophyceae	Chlamydomonadales	Chlamydomonadaceae	Chlamydomonas	Chlamydomonas reinhardtii	44	155	18	11	17	15	47	4	35	26	7	7	24	61	41	119	53	6	40	179	2	18
Eukaryota	Chlorophyta	Trebouxiophyceae	Chlorellales	Chlorellaceae	Chlorella	Chlorella vulgaris	0	0	1	0	0	0	0	0	0	0	0	0	0	1	0	0	0	0	0	0	0	0
Eukaryota	Streptophyta	Chlorokybophyceae	Chlorokybales	Chlorokybaceae	Chlorokybus	Chlorokybus atmophyticus	0	0	0	0	0	1	0	0	2	0	0	0	0	2	0	0	0	0	0	0	0	0
Eukaryota	unclassified (derived from Eukaryota)	Florideophyceae	Gigartinales	Gigartinaceae	Chondrus	Chondrus crispus	0	10	0	0	0	0	0	0	26	0	0	0	0	9	0	0	6	0	2	53	0	0
Eukaryota	Chromerida	unclassified (derived from Chromerida)	unclassified (derived from Chromerida)	unclassified (derived from Chromerida)	unclassified (derived from Chromerida)	Chromerida sp. RM11	0	0	0	0	0	0	0	0	0	0	0	0	0	1	0	0	2	0	2	0	0	0
Eukaryota	unclassified (derived from Eukaryota)	Synurophyceae	Synurales	Synuraceae	Chrysodidymus	Chrysodidymus synuroideus	0	5	0	0	0	0	0	0	0	0	0	0	0	0	0	0	2	0	2	10	0	0
Eukaryota	Chordata	Ascidiacea	Enterogona	Cionidae	Ciona	Ciona intestinalis	8	40	28	4	12	17	19	0	18	11	2	6	16	23	11	26	17	3	9	47	2	4
Eukaryota	Ascomycota	Saccharomycetes	Saccharomycetales	Metschnikowiaceae	Clavispora	Clavispora lusitaniae	4	5	1	1	2	1	3	0	10	14	0	0	3	17	2	3	5	3	5	8	0	1
Eukaryota	Ascomycota	Eurotiomycetes	Onygenales	unclassified (derived from Onygenales)	Coccidioides	Coccidioides immitis	3	18	8	4	3	3	4	1	11	3	0	3	6	8	1	34	6	3	10	14	0	2
Eukaryota	Ascomycota	Eurotiomycetes	Onygenales	unclassified (derived from Onygenales)	Coccidioides	Coccidioides posadasii	4	1	4	2	1	2	4	0	6	1	1	1	2	10	3	1	2	2	6	1	1	2
Eukaryota	Basidiomycota	Agaricomycetes	Agaricales	Psathyrellaceae	Coprinopsis	Coprinopsis cinerea	5	37	8	3	9	2	5	2	24	8	6	2	7	14	7	11	20	33	13	26	0	1
Eukaryota	Basidiomycota	Tremellomycetes	Tremellales	Tremellaceae	Filobasidiella	Cryptococcus neoformans	34	47	12	16	32	24	23	3	46	47	4	3	33	42	17	61	54	13	27	85	4	15
Eukaryota	Streptophyta	Coniferopsida	Coniferales	Cupressaceae	Cryptomeria	Cryptomeria japonica	0	0	0	0	0	0	0	0	0	0	0	0	0	0	0	0	0	0	0	2	0	0
Eukaryota	unclassified (derived from Eukaryota)	Cryptophyta	Cryptomonadales	Cryptomonadaceae	Cryptomonas	Cryptomonas paramecium	0	0	0	0	0	1	0	0	0	0	0	0	0	0	0	0	0	0	0	0	0	0
Eukaryota	Apicomplexa	Coccidia	Eucoccidiorida	Cryptosporidiidae	Cryptosporidium	Cryptosporidium hominis	15	18	1	6	0	0	3	0	9	1	0	0	2	2	3	29	5	0	10	17	0	1
Eukaryota	Apicomplexa	Coccidia	Eucoccidiorida	Cryptosporidiidae	Cryptosporidium	Cryptosporidium muris	0	7	2	0	0	0	0	0	5	0	0	0	0	9	0	0	1	0	1	6	0	0
Eukaryota	Apicomplexa	Coccidia	Eucoccidiorida	Cryptosporidiidae	Cryptosporidium	Cryptosporidium parvum	3	88	8	2	3	3	1	1	25	5	52	2	0	41	3	5	81	1	31	109	2	0
Eukaryota	Arthropoda	Insecta	Diptera	Culicidae	Culex	Culex quinquefasciatus	1	45	5	1	2	3	2	0	9	2	1	1	10	7	0	5	11	1	12	36	0	3
Eukaryota	Streptophyta	unclassified (derived from Streptophyta)	Solanales	Convolvulaceae	Cuscuta	Cuscuta exaltata	0	0	0	0	0	0	0	0	0	0	0	0	0	2	0	0	0	0	0	0	0	0
Eukaryota	unclassified (derived from Eukaryota)	Bangiophyceae	Cyanidiales	Cyanidiaceae	Cyanidioschyzon	Cyanidioschyzon merolae	3	9	3	1	1	1	2	0	2	1	0	1	2	9	2	4	5	1	3	31	0	2
Eukaryota	unclassified (derived from Eukaryota)	Bangiophyceae	Cyanidiales	Cyanidiaceae	Cyanidium	Cyanidium caldarium	1	1	3	3	5	2	1	1	2	0	3	2	0	6	2	5	10	0	0	5	1	0
Eukaryota	unclassified (derived from Eukaryota)	Glaucocystophyceae	unclassified (derived from Glaucocystophyceae)	Cyanophoraceae	Cyanophora	Cyanophora paradoxa	2	6	3	20	2	0	9	0	3	3	0	2	6	6	3	1	2	2	10	2	0	4
Eukaryota	Streptophyta	Cycadopsida	Cycadales	Cycadaceae	Cycas	Cycas taitungensis	0	0	0	0	0	0	0	0	0	0	0	0	0	0	0	1	1	0	0	0	0	0
Eukaryota	Chordata	Actinopterygii	Cypriniformes	Cyprinidae	Danio	Danio rerio	17	68	14	8	19	9	20	4	72	19	4	5	15	58	18	21	54	10	29	72	3	11
Eukaryota	Ascomycota	Saccharomycetes	Saccharomycetales	Debaryomycetaceae	Debaryomyces	Debaryomyces hansenii	18	15	5	6	8	14	2	25	19	12	4	13	5	19	19	3	10	1	9	16	8	5
Eukaryota	unclassified (derived from Eukaryota)	unclassified (derived from Eukaryota)	Dictyosteliida	unclassified (derived from Dictyosteliida)	Dictyostelium	Dictyostelium discoideum	103	382	92	36	88	58	137	4	217	87	15	19	68	165	179	223	247	71	173	492	6	38
Eukaryota	Chordata	unclassified (derived from Chordata)	Testudines	Trionychidae	Dogania	Dogania subplana	0	0	0	0	0	0	0	0	0	0	0	0	0	0	0	0	0	0	3	0	0	0
Eukaryota	Arthropoda	Insecta	Diptera	Drosophilidae	Drosophila	Drosophila ananassae	2	3	3	2	1	0	4	1	40	1	0	0	5	6	6	4	6	1	4	9	2	1
Eukaryota	Arthropoda	Insecta	Diptera	Drosophilidae	Drosophila	Drosophila erecta	5	7	1	9	0	2	15	0	1	3	0	0	1	4	0	5	23	28	1	3	0	0
Eukaryota	Arthropoda	Insecta	Diptera	Drosophilidae	Drosophila	Drosophila grimshawi	0	7	2	3	1	0	0	1	7	5	2	0	3	4	4	2	3	0	1	8	0	1
Eukaryota	Arthropoda	Insecta	Diptera	Drosophilidae	Drosophila	Drosophila melanogaster	26	77	16	16	20	12	11	0	62	12	4	3	22	22	14	15	24	4	64	84	1	11
Eukaryota	Arthropoda	Insecta	Diptera	Drosophilidae	Drosophila	Drosophila mojavensis	7	5	0	6	4	3	4	0	6	6	1	1	5	5	2	12	7	2	11	9	1	0
Eukaryota	Arthropoda	Insecta	Diptera	Drosophilidae	Drosophila	Drosophila persimilis	29	131	4	1	3	1	1	0	8	3	0	0	0	99	1	10	202	0	44	337	0	0
Eukaryota	Arthropoda	Insecta	Diptera	Drosophilidae	Drosophila	Drosophila pseudoobscura	1	89	1	0	4	0	2	0	9	1	3	1	0	79	4	9	122	3	13	175	1	3
Eukaryota	Arthropoda	Insecta	Diptera	Drosophilidae	Drosophila	Drosophila sechellia	0	4	1	1	0	2	10	0	0	1	0	1	4	1	6	1	1	0	0	7	0	0
Eukaryota	Arthropoda	Insecta	Diptera	Drosophilidae	Drosophila	Drosophila simulans	1	4	0	0	2	1	1	0	1	1	0	0	0	0	2	1	0	0	1	5	0	1
Eukaryota	Arthropoda	Insecta	Diptera	Drosophilidae	Drosophila	Drosophila virilis	6	3	3	2	4	4	1	0	8	2	1	2	5	4	8	4	7	1	5	10	1	0
Eukaryota	Arthropoda	Insecta	Diptera	Drosophilidae	Drosophila	Drosophila willistoni	6	18	1	3	2	2	3	0	4	3	0	0	2	9	4	14	4	4	1	13	0	0
Eukaryota	Arthropoda	Insecta	Diptera	Drosophilidae	Drosophila	Drosophila yakuba	4	6	1	1	2	2	2	0	5	3	0	0	0	3	2	3	4	0	7	6	1	1
Eukaryota	unclassified (derived from Eukaryota)	Dinophyceae	Peridiniales	Peridiniaceae	Durinskia	Durinskia baltica	0	1	0	0	0	0	0	0	0	0	0	0	0	0	0	0	0	0	0	0	0	0
Eukaryota	Phaeophyceae	unclassified (derived from Phaeophyceae)	Ectocarpales	Ectocarpaceae	Ectocarpus	Ectocarpus siliculosus	0	0	0	0	0	0	0	0	0	0	0	0	0	0	0	0	0	0	0	1	0	0
Eukaryota	Apicomplexa	Coccidia	Eucoccidiorida	Eimeriidae	Eimeria	Eimeria tenella	0	0	0	0	0	0	0	0	0	0	0	1	0	6	0	0	2	0	0	1	0	0
Eukaryota	Ascomycota	Eurotiomycetes	Eurotiales	Trichocomaceae	Emericella	Emericella nidulans	9	21	0	5	16	9	7	1	8	10	3	1	10	9	16	13	16	2	14	37	2	2
Eukaryota	unclassified (derived from Eukaryota)	unclassified (derived from Eukaryota)	Isochrysidales	Noelaerhabdaceae	Emiliania	Emiliania huxleyi	1	3	0	0	0	1	0	1	1	0	0	0	0	1	1	1	1	0	0	2	0	0
Eukaryota	Microsporidia	unclassified (derived from Microsporidia)	unclassified (derived from Microsporidia)	Unikaryonidae	Encephalitozoon	Encephalitozoon cuniculi	1	11	2	0	1	1	1	0	1	2	0	0	0	2	1	1	5	0	9	9	0	1
Eukaryota	Microsporidia	unclassified (derived from Microsporidia)	unclassified (derived from Microsporidia)	Unikaryonidae	Encephalitozoon	Encephalitozoon intestinalis	1	1	0	0	0	0	0	0	2	0	0	0	0	1	0	0	1	0	1	1	0	0
Eukaryota	unclassified (derived from Eukaryota)	unclassified (derived from Eukaryota)	unclassified (derived from Eukaryota)	unclassified (derived from Eukaryota)	Entamoeba	Entamoeba dispar	10	49	9	11	14	19	32	2	29	20	4	2	40	25	53	31	22	1	18	32	1	8
Eukaryota	unclassified (derived from Eukaryota)	unclassified (derived from Eukaryota)	unclassified (derived from Eukaryota)	unclassified (derived from Eukaryota)	Entamoeba	Entamoeba histolytica	14	63	10	29	4	7	15	0	77	21	2	4	11	34	19	29	54	1	33	55	2	5
Eukaryota	Microsporidia	unclassified (derived from Microsporidia)	unclassified (derived from Microsporidia)	Enterocytozoonidae	Enterocytozoon	Enterocytozoon bieneusi	19	5	3	3	7	3	6	2	3	5	4	6	17	7	26	5	7	4	0	16	2	13
Eukaryota	Chordata	Mammalia	Perissodactyla	Equidae	Equus	Equus caballus	1	8	7	11	4	8	7	0	17	3	2	1	4	4	0	0	5	1	13	7	1	2
Eukaryota	Ascomycota	Saccharomycetes	Saccharomycetales	Saccharomycetaceae	Eremothecium	Eremothecium gossypii	37	26	11	7	13	12	18	0	30	7	1	3	12	23	61	128	20	5	26	63	2	6
Eukaryota	Euglenida	unclassified (derived from Euglenida)	Euglenales	unclassified (derived from Euglenales)	Euglena	Euglena gracilis	1	0	0	0	0	0	0	0	0	0	0	0	0	0	0	1	1	0	0	0	0	0
Eukaryota	Euglenida	unclassified (derived from Euglenida)	Euglenales	unclassified (derived from Euglenales)	Euglena	Euglena longa	0	0	1	0	0	0	0	0	0	1	0	0	0	0	0	0	0	0	0	0	0	0
Eukaryota	Chlorophyta	Chlorophyceae	Chaetopeltidales	Chaetopeltidaceae	Floydiella	Floydiella terrestris	0	0	0	0	0	0	0	0	0	1	0	0	0	0	0	0	0	0	0	0	0	0
Eukaryota	Chordata	Aves	Galliformes	Phasianidae	Gallus	Gallus gallus	18	26	11	6	4	9	11	0	20	6	0	2	10	18	14	17	10	7	17	38	1	5
Eukaryota	Chordata	unclassified (derived from Chordata)	unclassified (derived from Chordata)	Crocodylidae	Gavialis	Gavialis gangeticus	0	0	0	0	0	0	0	0	0	0	0	0	0	0	0	0	0	0	1	0	0	0
Eukaryota	unclassified (derived from Eukaryota)	unclassified (derived from Eukaryota)	unclassified (derived from Eukaryota)	Hexamitidae	Giardia	Giardia intestinalis	7	6	10	10	0	0	7	0	15	7	0	1	5	4	6	7	16	6	22	22	1	1
Eukaryota	Ascomycota	Sordariomycetes	Hypocreales	Nectriaceae	Gibberella	Gibberella zeae	26	43	39	9	46	27	24	13	50	33	13	8	29	44	54	102	41	15	41	71	2	8
Eukaryota	Streptophyta	unclassified (derived from Streptophyta)	Fabales	Fabaceae	Glycine	Glycine max	0	0	0	0	0	0	0	0	0	0	0	0	0	0	0	0	0	0	1	0	0	0
Eukaryota	unclassified (derived from Eukaryota)	Florideophyceae	Gracilariales	Gracilariaceae	Gracilaria	Gracilaria tenuistipitata	1	0	0	0	3	1	0	0	1	1	0	0	0	0	16	2	0	0	7	0	0	0
Eukaryota	unclassified (derived from Eukaryota)	Florideophyceae	Gracilariales	Gracilariaceae	Gracilariopsis	Gracilariopsis andersonii	0	0	0	0	0	0	0	0	1	0	0	0	0	0	0	0	0	0	0	0	0	0
Eukaryota	unclassified (derived from Eukaryota)	Cryptophyta	Pyrenomonadales	Geminigeraceae	Guillardia	Guillardia theta	7	1	2	2	8	5	11	1	9	9	1	1	4	5	21	23	2	1	1	2	0	3
Eukaryota	unclassified (derived from Eukaryota)	unclassified (derived from Eukaryota)	unclassified (derived from Eukaryota)	Hartmannellidae	Hartmannella	Hartmannella vermiformis	0	0	0	0	0	0	0	0	1	0	0	0	0	0	0	0	0	0	0	0	0	0
Eukaryota	unclassified (derived from Eukaryota)	Cryptophyta	Cryptomonadales	Hemiselmidaceae	Hemiselmis	Hemiselmis andersenii	0	1	1	0	0	0	0	0	0	0	0	0	0	0	0	0	0	0	0	1	0	0
Eukaryota	unclassified (derived from Eukaryota)	Raphidophyceae	Chattonellales	Chattonellaceae	Heterosigma	Heterosigma akashiwo	0	0	0	0	0	1	0	0	1	0	0	0	0	0	0	0	0	0	0	0	0	0
Eukaryota	Chordata	Mammalia	Primates	Hominidae	Homo	Homo sapiens	17	53	41	31	46	29	21	10	87	12	6	5	26	43	60	20	27	13	67	49	6	15
Eukaryota	Streptophyta	Lycopodiopsida	Lycopodiales	Lycopodiaceae	Huperzia	Huperzia lucidula	0	0	0	0	0	0	0	0	0	0	0	0	0	0	1	0	0	0	0	0	0	0
Eukaryota	Chytridiomycota	Monoblepharidomycetes	Monoblepharidales	unclassified (derived from Monoblepharidales)	Hyaloraphidium	Hyaloraphidium curvatum	0	0	1	0	0	0	0	0	5	0	0	0	0	0	0	0	0	0	0	0	0	0
Eukaryota	Cnidaria	Hydrozoa	Hydroida	Hydridae	Hydra	Hydra magnipapillata	29	44	13	8	7	21	11	2	42	31	6	12	14	20	13	36	48	8	21	62	1	12
Eukaryota	Ascomycota	Sordariomycetes	Hypocreales	Hypocreaceae	Hypocrea	Hypocrea jecorina	0	0	0	0	0	0	0	0	0	0	0	0	0	0	0	0	0	1	0	0	0	0
Eukaryota	Streptophyta	unclassified (derived from Streptophyta)	Solanales	Convolvulaceae	Ipomoea	Ipomoea purpurea	0	0	0	0	0	0	0	0	0	0	0	0	0	0	0	0	0	0	0	2	0	0
Eukaryota	Arthropoda	Arachnida	Ixodida	Ixodidae	Ixodes	Ixodes scapularis	13	28	21	16	2	13	7	2	37	5	5	9	12	20	16	23	24	5	25	33	5	7
Eukaryota	Streptophyta	unclassified (derived from Streptophyta)	Lamiales	Oleaceae	Jasminum	Jasminum nudiflorum	1	0	0	0	0	0	0	0	0	0	0	0	0	0	0	0	0	0	0	0	0	0
Eukaryota	Ascomycota	Saccharomycetes	Saccharomycetales	Saccharomycetaceae	Kluyveromyces	Kluyveromyces lactis	4	21	6	1	11	17	17	1	16	6	0	1	8	20	8	9	19	1	12	23	1	3
Eukaryota	Basidiomycota	Agaricomycetes	Agaricales	Tricholomataceae	Laccaria	Laccaria bicolor	4	18	5	3	3	2	3	2	27	16	0	2	13	5	11	1	14	2	8	28	1	2
Eukaryota	Ascomycota	Saccharomycetes	Saccharomycetales	Saccharomycetaceae	Lachancea	Lachancea thermotolerans	21	3	5	5	2	3	4	0	6	2	0	0	2	5	39	15	7	1	2	31	1	1
Eukaryota	Phaeophyceae	unclassified (derived from Phaeophyceae)	Laminariales	Laminariaceae	Laminaria	Laminaria digitata	0	6	0	0	0	0	0	0	3	0	0	0	0	4	0	0	1	0	2	18	0	0
Eukaryota	unclassified (derived from Eukaryota)	unclassified (derived from Eukaryota)	Kinetoplastida	Trypanosomatidae	Leishmania	Leishmania braziliensis	3	5	1	5	1	3	1	0	3	3	0	3	2	6	3	2	1	1	2	6	0	1
Eukaryota	unclassified (derived from Eukaryota)	unclassified (derived from Eukaryota)	Kinetoplastida	Trypanosomatidae	Leishmania	Leishmania infantum	22	40	7	10	12	8	26	2	60	18	2	2	18	30	52	40	31	5	45	63	7	41
Eukaryota	unclassified (derived from Eukaryota)	unclassified (derived from Eukaryota)	Kinetoplastida	Trypanosomatidae	Leishmania	Leishmania major	8	21	3	8	1	0	2	0	36	7	0	0	4	6	10	6	11	1	13	17	0	2
Eukaryota	Chlorophyta	Trebouxiophyceae	Ctenocladales	Ctenocladaceae	Leptosira	Leptosira terrestris	0	0	0	0	0	0	0	0	0	0	0	0	0	0	0	0	1	0	0	0	0	0
Eukaryota	Nematoda	Chromadorea	Spirurida	Onchocercidae	Loa	Loa loa	0	9	2	0	0	0	13	0	1	3	0	0	0	1	1	2	8	0	6	11	0	0
Eukaryota	Ascomycota	Saccharomycetes	Saccharomycetales	Debaryomycetaceae	Lodderomyces	Lodderomyces elongisporus	9	10	2	3	5	3	2	1	11	11	3	0	5	10	16	9	11	0	9	35	0	4
Eukaryota	Chordata	Mammalia	Primates	Cercopithecidae	Macaca	Macaca mulatta	20	13	22	3	17	15	28	2	27	5	2	3	11	27	8	39	36	14	12	21	1	6
Eukaryota	Ascomycota	Sordariomycetes	Magnaporthales	Magnaporthaceae	Magnaporthe	Magnaporthe oryzae	10	37	15	6	24	35	23	1	22	32	8	2	9	15	40	39	22	5	21	48	2	12
Eukaryota	Basidiomycota	Exobasidiomycetes	Malasseziales	Malasseziaceae	Malassezia	Malassezia globosa	5	21	4	2	5	6	5	0	22	6	2	1	3	4	11	4	10	3	16	22	1	5
Eukaryota	unclassified (derived from Eukaryota)	unclassified (derived from Eukaryota)	unclassified (derived from Eukaryota)	Malawimonadidae	Malawimonas	Malawimonas jakobiformis	0	0	1	0	0	0	0	0	10	0	0	0	0	11	0	0	3	0	1	5	0	0
Eukaryota	Streptophyta	Marchantiopsida	Marchantiales	Marchantiaceae	Marchantia	Marchantia polymorpha	0	1	0	0	0	1	1	0	7	1	0	0	1	2	0	2	4	0	1	25	0	0
Eukaryota	Streptophyta	Mesostigmatophyceae	Mesostigmatales	Mesostigmataceae	Mesostigma	Mesostigma viride	0	0	1	0	1	0	1	0	0	1	0	0	0	0	0	1	0	0	0	0	0	0
Eukaryota	Cnidaria	Anthozoa	Actiniaria	Metridiidae	Metridium	Metridium senile	0	2	0	0	0	0	0	0	0	0	0	0	0	1	0	0	1	0	1	1	0	0
Eukaryota	Ascomycota	Saccharomycetes	Saccharomycetales	Debaryomycetaceae	Meyerozyma	Meyerozyma guilliermondii	8	7	6	1	4	2	9	0	16	3	1	11	2	16	17	16	6	0	2	24	1	2
Eukaryota	Chlorophyta	Prasinophyceae	Mamiellales	unclassified (derived from Mamiellales)	Micromonas	Micromonas pusilla	20	26	5	4	7	3	29	0	22	5	1	3	6	14	19	12	13	1	31	42	0	4
Eukaryota	Chlorophyta	Prasinophyceae	Mamiellales	unclassified (derived from Mamiellales)	Micromonas	Micromonas sp. RCC299	6	18	10	7	2	5	9	1	18	6	0	0	8	15	28	19	13	3	41	42	1	2
Eukaryota	Basidiomycota	Agaricomycetes	Agaricales	Marasmiaceae	Moniliophthora	Moniliophthora perniciosa	2	14	0	2	0	2	5	0	10	2	0	1	2	7	0	1	5	0	3	12	0	1
Eukaryota	Chordata	Mammalia	Didelphimorphia	Didelphidae	Monodelphis	Monodelphis domestica	23	73	98	16	14	46	31	17	100	12	13	13	44	21	33	68	18	9	96	69	5	24
Eukaryota	Chlorophyta	Prasinophyceae	unclassified (derived from Prasinophyceae)	Monomasticaceae	Monomastix	Monomastix sp. OKE-1	1	0	0	0	0	0	0	0	0	0	0	0	0	0	0	0	2	0	0	0	0	0
Eukaryota	unclassified (derived from Eukaryota)	unclassified (derived from Eukaryota)	Choanoflagellida	Codonosigidae	Monosiga	Monosiga brevicollis	9	42	9	12	15	7	9	3	33	12	4	3	16	16	12	41	25	3	38	63	3	11
Eukaryota	Streptophyta	unclassified (derived from Streptophyta)	Geraniales	Geraniaceae	Monsonia	Monsonia speciosa	1	0	0	0	0	0	0	0	0	0	0	0	0	0	0	0	0	0	0	0	0	0
Eukaryota	Chordata	Mammalia	Rodentia	Muridae	Mus	Mus musculus	8	52	35	19	18	23	24	5	52	27	2	3	19	32	15	16	47	10	60	76	4	10
Eukaryota	unclassified (derived from Eukaryota)	Heterolobosea	Schizopyrenida	Vahlkampfiidae	Naegleria	Naegleria gruberi	32	52	15	23	7	8	34	0	65	22	3	1	13	48	16	10	82	11	40	59	0	3
Eukaryota	Arthropoda	Insecta	Hymenoptera	Pteromalidae	Nasonia	Nasonia vitripennis	3	22	5	4	2	2	5	0	15	3	5	0	4	12	4	7	10	3	6	17	1	4
Eukaryota	Ascomycota	Sordariomycetes	Hypocreales	Nectriaceae	Nectria	Nectria haematococca	8	7	8	1	15	6	4	0	10	4	0	1	9	6	9	24	6	0	6	11	0	1
Eukaryota	Cnidaria	Anthozoa	Actiniaria	Edwardsiidae	Nematostella	Nematostella vectensis	76	86	25	52	11	20	83	7	106	53	16	3	41	87	22	68	164	76	101	82	7	15
Eukaryota	Ascomycota	Eurotiomycetes	Eurotiales	Trichocomaceae	Neosartorya	Neosartorya fischeri	3	9	2	1	0	6	1	0	10	4	0	0	2	5	5	4	2	0	10	2	2	4
Eukaryota	Ascomycota	Eurotiomycetes	Eurotiales	Trichocomaceae	Neosartorya	Neosartorya fumigata	27	27	24	13	22	32	14	14	43	56	9	17	19	36	53	68	41	13	40	52	1	25
Eukaryota	Chlorophyta	Prasinophyceae	Pseudoscourfieldiales	Pycnococcaceae	Nephroselmis	Nephroselmis olivacea	0	8	1	0	3	1	0	0	3	1	0	1	0	10	1	1	2	0	0	10	0	0
Eukaryota	Ascomycota	Sordariomycetes	Sordariales	Sordariaceae	Neurospora	Neurospora crassa	12	39	33	17	26	41	23	1	51	15	2	10	14	44	6	70	28	14	61	30	1	4
Eukaryota	Microsporidia	unclassified (derived from Microsporidia)	unclassified (derived from Microsporidia)	Nosematidae	Nosema	Nosema ceranae	0	1	0	0	0	0	0	0	0	0	0	0	6	1	0	0	1	0	4	0	0	0
Eukaryota	unclassified (derived from Eukaryota)	Chrysophyceae	Chromulinales	Chromulinaceae	Ochromonas	Ochromonas danica	0	3	0	0	0	0	0	0	7	0	0	0	0	9	0	0	1	0	3	41	0	0
Eukaryota	Bacillariophyta	Coscinodiscophyceae	Eupodiscales	Eupodiscaceae	Odontella	Odontella sinensis	1	1	0	0	1	2	1	0	0	0	0	0	0	1	0	1	0	1	0	0	0	0
Eukaryota	Chlorophyta	Chlorophyceae	Oedogoniales	unclassified (derived from Oedogoniales)	Oedogonium	Oedogonium cardiacum	0	0	0	0	0	0	0	0	0	0	0	0	0	1	0	0	0	0	0	0	0	0
Eukaryota	Streptophyta	unclassified (derived from Streptophyta)	Myrtales	Onagraceae	Oenothera	Oenothera biennis	0	0	0	0	0	0	0	0	0	0	0	0	0	0	0	0	0	1	0	0	0	0
Eukaryota	Streptophyta	unclassified (derived from Streptophyta)	Myrtales	Onagraceae	Oenothera	Oenothera parviflora	0	0	0	0	0	0	0	0	1	0	0	0	0	0	0	0	0	0	0	0	0	0
Eukaryota	Chlorophyta	unclassified (derived from Chlorophyta)	unclassified (derived from Chlorophyta)	unclassified (derived from Chlorophyta)	Oltmannsiellopsis	Oltmannsiellopsis viridis	1	0	0	0	0	0	1	0	0	0	0	0	0	0	0	2	0	2	0	0	0	0
Eukaryota	Chordata	Mammalia	Monotremata	Ornithorhynchidae	Ornithorhynchus	Ornithorhynchus anatinus	2	4	6	3	2	3	6	0	10	0	0	3	3	9	1	10	11	2	3	9	0	2
Eukaryota	Chordata	Mammalia	Lagomorpha	Leporidae	Oryctolagus	Oryctolagus cuniculus	1	7	6	1	0	1	0	1	8	3	0	1	0	3	1	3	1	0	11	12	0	2
Eukaryota	Streptophyta	Liliopsida	Poales	Poaceae	Oryza	Oryza sativa	29	48	29	11	58	34	24	2	73	34	5	3	27	29	48	39	75	19	40	67	3	10
Eukaryota	Chlorophyta	Prasinophyceae	Mamiellales	unclassified (derived from Mamiellales)	Ostreococcus	Ostreococcus 'lucimarinus'	43	119	11	11	13	18	26	2	47	22	2	3	21	57	59	30	41	2	49	108	2	14
Eukaryota	Chlorophyta	Prasinophyceae	Mamiellales	unclassified (derived from Mamiellales)	Ostreococcus	Ostreococcus tauri	21	55	9	10	8	7	33	0	58	21	1	4	15	28	15	33	48	19	46	80	2	6
Eukaryota	Chordata	Mammalia	Primates	Hominidae	Pan	Pan troglodytes	6	48	6	2	8	8	7	1	16	6	2	0	6	15	4	8	13	8	15	22	2	5
Eukaryota	Chlorophyta	Trebouxiophyceae	Chlorellales	unclassified (derived from Chlorellales)	Parachlorella	Parachlorella kessleri	0	0	0	0	0	0	0	0	0	0	0	0	0	0	0	0	0	0	0	0	1	0
Eukaryota	Ascomycota	Eurotiomycetes	Onygenales	unclassified (derived from Onygenales)	Paracoccidioides	Paracoccidioides brasiliensis	9	0	2	9	0	2	0	1	0	1	2	0	0	8	3	22	1	0	5	8	0	4
Eukaryota	unclassified (derived from Eukaryota)	Oligohymenophorea	Peniculida	Parameciidae	Paramecium	Paramecium tetraurelia	35	56	9	6	0	4	36	1	28	17	0	5	5	32	37	52	34	8	26	89	4	1
Eukaryota	unclassified (derived from Eukaryota)	unclassified (derived from Eukaryota)	Euglyphida	Paulinellidae	Paulinella	Paulinella chromatophora	0	1	6	2	9	1	5	0	0	4	0	1	2	1	2	6	2	0	1	2	0	2
Eukaryota	Basidiomycota	Agaricomycetes	Boletales	Paxillaceae	Paxillus	Paxillus vernalis	0	0	0	0	0	0	0	0	0	0	0	0	0	0	0	0	0	0	1	0	0	0
Eukaryota	Arthropoda	Insecta	Phthiraptera	Pediculidae	Pediculus	Pediculus humanus	5	16	5	0	3	0	9	0	13	2	0	0	1	14	14	1	10	2	6	26	1	3
Eukaryota	Streptophyta	unclassified (derived from Streptophyta)	Geraniales	Geraniaceae	Pelargonium	Pelargonium x hortorum	0	0	0	0	0	0	0	0	0	0	1	0	0	0	0	0	0	0	0	0	0	0
Eukaryota	Ascomycota	Eurotiomycetes	Eurotiales	Trichocomaceae	Penicillium	Penicillium chrysogenum	10	22	3	3	10	4	14	0	13	27	1	4	8	33	14	3	33	31	12	20	3	8
Eukaryota	Ascomycota	Eurotiomycetes	Eurotiales	Trichocomaceae	Penicillium	Penicillium marneffei	7	12	3	4	3	3	7	1	17	2	0	0	6	2	37	22	6	1	3	16	0	2
Eukaryota	unclassified (derived from Eukaryota)	unclassified (derived from Eukaryota)	Perkinsida	Perkinsidae	Perkinsus	Perkinsus marinus	8	42	4	4	2	2	8	2	51	8	1	2	2	28	8	30	24	3	18	60	1	7
Eukaryota	Bacillariophyta	Bacillariophyceae	Naviculales	Phaeodactylaceae	Phaeodactylum	Phaeodactylum tricornutum	23	111	11	4	7	14	17	1	50	23	2	3	13	41	10	16	64	27	72	93	0	8
Eukaryota	Ascomycota	Dothideomycetes	Pleosporales	Phaeosphaeriaceae	Phaeosphaeria	Phaeosphaeria nodorum	27	30	10	10	8	6	26	3	34	15	5	1	30	10	8	10	29	3	12	47	3	3
Eukaryota	Streptophyta	Liliopsida	Asparagales	Orchidaceae	Phalaenopsis	Phalaenopsis aphrodite	0	0	0	0	0	0	0	0	0	0	0	0	1	0	0	0	0	0	4	0	0	0
Eukaryota	Streptophyta	unclassified (derived from Streptophyta)	Fabales	Fabaceae	Phaseolus	Phaseolus vulgaris	0	0	0	0	1	0	0	0	0	0	0	0	0	0	0	0	0	0	0	0	0	0
Eukaryota	Streptophyta	Bryopsida	Funariales	Funariaceae	Physcomitrella	Physcomitrella patens	100	120	23	13	33	33	71	4	86	75	11	12	54	79	153	249	118	23	76	196	4	29
Eukaryota	Blastocladiomycota	Blastocladiomycetes	Blastocladiales	Physodermataceae	Physoderma	Physoderma maydis	0	1	0	0	0	0	0	0	0	0	0	0	0	0	0	0	0	0	1	1	0	0
Eukaryota	unclassified (derived from Eukaryota)	unclassified (derived from Eukaryota)	Peronosporales	unclassified (derived from Peronosporales)	Phytophthora	Phytophthora infestans	4	285	12	6	5	6	8	2	140	22	10	6	20	98	18	14	115	5	77	324	1	6
Eukaryota	Ascomycota	Saccharomycetes	Saccharomycetales	Saccharomycetaceae	Pichia	Pichia pastoris	1	16	4	2	6	0	2	0	14	9	0	1	2	11	7	15	37	20	6	13	1	0
Eukaryota	Streptophyta	Coniferopsida	Coniferales	Pinaceae	Pinus	Pinus koraiensis	0	0	1	2	0	0	0	0	1	0	0	0	0	0	0	0	0	0	0	0	0	0
Eukaryota	Streptophyta	Coniferopsida	Coniferales	Pinaceae	Pinus	Pinus thunbergii	0	0	0	0	0	0	0	0	0	0	1	0	0	0	0	0	0	0	0	0	0	0
Eukaryota	Apicomplexa	Aconoidasida	Haemosporida	unclassified (derived from Haemosporida)	Plasmodium	Plasmodium berghei	1	8	1	1	2	2	1	0	4	0	0	0	2	2	2	0	1	0	5	3	0	1
Eukaryota	Apicomplexa	Aconoidasida	Haemosporida	unclassified (derived from Haemosporida)	Plasmodium	Plasmodium chabaudi	0	10	7	1	2	7	2	1	13	3	2	4	2	5	4	2	7	3	10	8	0	3
Eukaryota	Apicomplexa	Aconoidasida	Haemosporida	unclassified (derived from Haemosporida)	Plasmodium	Plasmodium falciparum	4	75	20	7	4	10	8	0	19	7	4	3	8	23	5	28	41	0	29	78	0	3
Eukaryota	Apicomplexa	Aconoidasida	Haemosporida	unclassified (derived from Haemosporida)	Plasmodium	Plasmodium knowlesi	1	9	10	5	0	1	3	0	5	8	0	0	0	7	3	6	6	0	1	17	0	0
Eukaryota	Apicomplexa	Aconoidasida	Haemosporida	unclassified (derived from Haemosporida)	Plasmodium	Plasmodium vivax	1	21	4	2	1	2	5	0	9	22	1	0	3	8	3	11	8	0	10	21	2	1
Eukaryota	Apicomplexa	Aconoidasida	Haemosporida	unclassified (derived from Haemosporida)	Plasmodium	Plasmodium yoelii	1	19	16	6	0	9	11	1	16	3	5	0	7	5	6	2	5	0	15	17	0	2
Eukaryota	Ascomycota	Sordariomycetes	Sordariales	Lasiosphaeriaceae	Podospora	Podospora anserina	1	24	5	3	3	1	6	1	17	6	3	2	6	6	9	21	13	5	8	5	1	0
Eukaryota	Chordata	Mammalia	Primates	Hominidae	Pongo	Pongo abelii	14	9	5	1	3	2	3	1	10	2	1	0	4	9	7	10	4	1	9	20	0	3
Eukaryota	Streptophyta	unclassified (derived from Streptophyta)	Malpighiales	Salicaceae	Populus	Populus trichocarpa	9	40	24	2	12	23	34	2	33	22	8	7	24	44	14	59	45	1	47	64	4	6
Eukaryota	unclassified (derived from Eukaryota)	Bangiophyceae	Bangiales	Bangiaceae	Porphyra	Porphyra purpurea	5	16	7	0	3	9	4	1	11	7	3	0	2	11	30	19	8	0	7	56	1	8
Eukaryota	unclassified (derived from Eukaryota)	Bangiophyceae	Bangiales	Bangiaceae	Porphyra	Porphyra yezoensis	1	0	4	0	4	14	4	4	4	5	1	3	3	3	8	23	7	2	6	4	1	8
Eukaryota	Basidiomycota	Agaricomycetes	Polyporales	Coriolaceae	Postia	Postia placenta	2	11	0	4	0	0	1	0	3	3	0	1	0	14	2	2	7	1	3	9	1	1
Eukaryota	unclassified (derived from Eukaryota)	unclassified (derived from Eukaryota)	Slopalinida	Proteromonadidae	Proteromonas	Proteromonas lacertae	0	0	0	0	0	0	0	0	1	0	0	0	0	0	0	0	0	0	0	0	0	0
Eukaryota	Chlorophyta	Trebouxiophyceae	Chlorellales	Chlorellaceae	Prototheca	Prototheca wickerhamii	1	0	0	0	0	0	0	0	6	0	0	0	0	0	0	0	2	0	0	20	0	0
Eukaryota	Chlorophyta	Ulvophyceae	Ulvales	unclassified (derived from Ulvales)	Pseudendoclonium	Pseudendoclonium akinetum	0	0	0	0	0	0	0	0	0	0	0	0	0	1	0	0	0	0	0	0	0	0
Eukaryota	Streptophyta	unclassified (derived from Streptophyta)	Psilotales	Psilotaceae	Psilotum	Psilotum nudum	0	1	0	0	0	0	0	0	0	0	0	0	0	0	0	0	0	0	0	0	0	0
Eukaryota	Phaeophyceae	unclassified (derived from Phaeophyceae)	Ectocarpales	Acinetosporaceae	Pylaiella	Pylaiella littoralis	0	17	0	0	0	0	0	0	6	0	0	0	0	9	0	0	2	0	2	60	0	0
Eukaryota	Chlorophyta	Prasinophyceae	Pyramimonadales	unclassified (derived from Pyramimonadales)	Pyramimonas	Pyramimonas parkeae	0	0	1	0	0	0	0	0	0	2	0	0	0	0	0	0	0	0	0	0	0	0
Eukaryota	Ascomycota	Dothideomycetes	Pleosporales	Pleosporaceae	Pyrenophora	Pyrenophora tritici-repentis	1	17	5	1	1	3	4	0	9	8	1	1	1	10	6	9	5	0	3	11	0	1
Eukaryota	unclassified (derived from Eukaryota)	unclassified (derived from Eukaryota)	Pythiales	Pythiaceae	Pythium	Pythium ultimum	0	0	0	0	0	0	0	0	2	0	0	0	0	0	0	0	0	0	0	0	0	0
Eukaryota	Chordata	Mammalia	Rodentia	Muridae	Rattus	Rattus norvegicus	9	128	52	15	22	32	26	10	84	12	13	5	30	89	38	35	139	11	80	174	6	22
Eukaryota	unclassified (derived from Eukaryota)	unclassified (derived from Eukaryota)	unclassified (derived from Eukaryota)	Histionidae	Reclinomonas	Reclinomonas americana	0	20	0	0	0	0	0	0	31	0	0	0	0	8	0	1	7	0	4	117	0	0
Eukaryota	unclassified (derived from Fungi)	unclassified (derived from Fungi)	Mucorales	Mucoraceae	Rhizopus	Rhizopus oryzae	0	0	0	0	0	0	0	0	1	0	0	0	0	0	0	0	0	0	0	0	0	0
Eukaryota	unclassified (derived from Eukaryota)	Cryptophyta	Pyrenomonadales	Pyrenomonadaceae	Rhodomonas	Rhodomonas salina	1	14	1	0	0	0	0	0	9	1	0	0	0	5	0	2	2	0	2	15	0	0
Eukaryota	Streptophyta	unclassified (derived from Streptophyta)	Malpighiales	Euphorbiaceae	Ricinus	Ricinus communis	47	138	19	12	16	22	40	4	79	56	7	17	32	41	104	122	76	24	29	72	8	28
Eukaryota	Ascomycota	Saccharomycetes	Saccharomycetales	Saccharomycetaceae	Saccharomyces	Saccharomyces cerevisiae	24	35	21	11	24	25	16	2	45	21	9	3	17	32	25	34	36	26	28	57	3	18
Eukaryota	Hemichordata	Enteropneusta	unclassified (derived from Enteropneusta)	Harrimaniidae	Saccoglossus	Saccoglossus kowalevskii	1	30	3	7	1	2	2	0	16	3	1	0	1	8	2	3	12	0	11	9	2	6
Eukaryota	Chlorophyta	Chlorophyceae	Sphaeropleales	Scenedesmaceae	Scenedesmus	Scenedesmus obliquus	0	0	0	0	1	0	0	0	0	0	0	0	0	0	0	0	0	0	0	0	0	0
Eukaryota	Ascomycota	Saccharomycetes	Saccharomycetales	Debaryomycetaceae	Scheffersomyces	Scheffersomyces stipitis	8	26	9	23	8	16	16	26	44	20	4	7	15	21	11	29	20	4	27	25	8	4
Eukaryota	Platyhelminthes	Trematoda	Strigeidida	Schistosomatidae	Schistosoma	Schistosoma mansoni	3	27	3	3	4	4	0	1	21	4	0	1	3	5	1	6	5	0	4	20	0	0
Eukaryota	Basidiomycota	Agaricomycetes	Agaricales	Schizophyllaceae	Schizophyllum	Schizophyllum commune	9	17	5	1	5	4	14	2	19	3	11	7	15	17	7	39	33	4	23	25	1	13
Eukaryota	Ascomycota	Schizosaccharomycetes	Schizosaccharomycetales	Schizosaccharomycetaceae	Schizosaccharomyces	Schizosaccharomyces japonicus	3	19	2	4	3	0	4	0	49	2	0	0	3	14	2	2	17	14	9	21	0	0
Eukaryota	Ascomycota	Schizosaccharomycetes	Schizosaccharomycetales	Schizosaccharomycetaceae	Schizosaccharomyces	Schizosaccharomyces pombe	24	74	22	14	27	30	19	3	53	32	12	10	20	56	65	103	51	20	51	84	2	7
Eukaryota	Ascomycota	Leotiomycetes	Helotiales	Sclerotiniaceae	Sclerotinia	Sclerotinia sclerotiorum	2	9	8	3	4	8	9	0	8	12	8	1	1	9	2	27	20	8	7	26	0	1
Eukaryota	Streptophyta	Isoetopsida	Selaginellales	Selaginellaceae	Selaginella	Selaginella moellendorffii	9	48	7	3	7	7	3	0	33	9	0	1	6	12	16	42	9	9	8	36	1	5
Eukaryota	Streptophyta	Liliopsida	Poales	Poaceae	Sorghum	Sorghum bicolor	29	52	20	7	16	16	15	3	36	9	5	7	16	24	20	19	29	7	43	53	10	11
Eukaryota	Streptophyta	unclassified (derived from Streptophyta)	Caryophyllales	Amaranthaceae	Spinacia	Spinacia oleracea	0	0	0	0	0	0	0	0	0	0	0	0	0	0	0	0	0	0	1	0	0	0
Eukaryota	Streptophyta	Zygnemophyceae	Desmidiales	Desmidiaceae	Staurastrum	Staurastrum punctulatum	0	0	0	0	0	0	1	0	0	0	0	0	0	1	0	0	0	0	0	0	0	0
Eukaryota	Chlorophyta	Chlorophyceae	Chaetophorales	unclassified (derived from Chaetophorales)	Stigeoclonium	Stigeoclonium helveticum	0	0	0	0	0	0	0	0	0	1	0	0	0	0	0	0	0	0	0	0	0	0
Eukaryota	Echinodermata	Echinoidea	Echinoida	Strongylocentrotidae	Strongylocentrotus	Strongylocentrotus purpuratus	13	186	26	4	14	19	5	3	47	20	9	7	16	81	32	16	97	5	55	103	2	14
Eukaryota	Chordata	Mammalia	unclassified (derived from Mammalia)	Suidae	Sus	Sus scrofa	3	17	23	5	8	17	6	2	15	8	1	0	6	13	4	5	40	1	28	6	0	2
Eukaryota	Chytridiomycota	Chytridiomycetes	Chytridiales	Synchytriaceae	Synchytrium	Synchytrium macrosporum	0	0	0	0	0	0	0	0	1	0	0	0	0	0	0	0	0	0	0	0	0	0
Eukaryota	Bacillariophyta	Fragilariophyceae	Fragilariales	Fragilariaceae	Synedra	Synedra acus	0	0	0	0	0	0	0	0	1	0	0	0	0	0	0	0	0	0	0	0	0	0
Eukaryota	Chordata	Aves	Passeriformes	Estrildidae	Taeniopygia	Taeniopygia guttata	37	13	15	28	3	6	61	0	36	52	2	1	3	108	7	9	155	64	25	23	3	12
Eukaryota	Ascomycota	Eurotiomycetes	Eurotiales	Trichocomaceae	Talaromyces	Talaromyces stipitatus	3	16	1	5	7	0	3	0	13	5	1	0	2	5	6	9	9	0	6	13	0	3
Eukaryota	unclassified (derived from Eukaryota)	Oligohymenophorea	Hymenostomatida	Tetrahymenidae	Tetrahymena	Tetrahymena thermophila	8	81	8	3	2	2	9	1	36	1	1	9	6	47	4	8	23	1	17	135	0	6
Eukaryota	Bacillariophyta	Coscinodiscophyceae	unclassified (derived from Coscinodiscophyceae)	Thalassiosiraceae	Thalassiosira	Thalassiosira pseudonana	26	167	9	9	14	7	13	2	78	20	0	4	13	60	19	52	41	6	63	108	2	8
Eukaryota	Apicomplexa	Aconoidasida	unclassified (derived from Aconoidasida)	Theileriidae	Theileria	Theileria annulata	0	3	0	0	0	0	3	0	2	2	0	0	0	0	0	5	16	2	1	4	0	1
Eukaryota	Apicomplexa	Aconoidasida	unclassified (derived from Aconoidasida)	Theileriidae	Theileria	Theileria parva	1	21	2	0	0	0	0	0	7	0	0	1	0	7	0	0	10	0	9	13	0	0
Eukaryota	Apicomplexa	Coccidia	Eucoccidiorida	Sarcocystidae	Toxoplasma	Toxoplasma gondii	2	46	13	3	1	5	10	0	27	8	10	6	5	23	8	3	21	8	17	60	1	3
Eukaryota	Streptophyta	unclassified (derived from Streptophyta)	Asterales	Campanulaceae	Trachelium	Trachelium caeruleum	0	0	0	0	0	0	0	0	0	0	0	0	0	0	0	0	0	0	0	1	0	0
Eukaryota	Chordata	unclassified (derived from Chordata)	Testudines	Emydidae	Trachemys	Trachemys scripta	0	0	0	0	0	0	0	0	0	0	0	0	0	0	0	0	0	0	2	0	0	0
Eukaryota	Basidiomycota	Agaricomycetes	Polyporales	Coriolaceae	Trametes	Trametes cingulata	0	0	0	0	0	0	0	0	0	0	0	0	0	0	0	0	0	1	0	0	0	0
Eukaryota	Arthropoda	Insecta	Coleoptera	Tenebrionidae	Tribolium	Tribolium castaneum	11	32	6	2	8	4	3	1	28	16	0	1	5	30	13	28	13	3	14	16	0	1
Eukaryota	unclassified (derived from Eukaryota)	unclassified (derived from Eukaryota)	Trichomonadida	Trichomonadidae	Trichomonas	Trichomonas vaginalis	438	169	83	144	63	123	326	27	219	197	36	58	188	264	651	700	288	122	288	352	20	89
Eukaryota	Ascomycota	Eurotiomycetes	Onygenales	Arthrodermataceae	Trichophyton	Trichophyton verrucosum	0	1	2	0	0	0	0	0	1	0	1	1	0	1	0	0	0	0	0	1	0	1
Eukaryota	Placozoa	unclassified (derived from Placozoa)	unclassified (derived from Placozoa)	unclassified (derived from Placozoa)	Trichoplax	Trichoplax adhaerens	20	50	8	5	10	8	14	3	32	12	1	3	6	33	15	13	43	19	24	102	0	5
Eukaryota	unclassified (derived from Eukaryota)	unclassified (derived from Eukaryota)	Kinetoplastida	Trypanosomatidae	Trypanosoma	Trypanosoma brucei	24	34	14	19	23	34	8	0	28	12	3	4	4	18	21	45	15	15	13	30	1	1
Eukaryota	unclassified (derived from Eukaryota)	unclassified (derived from Eukaryota)	Kinetoplastida	Trypanosomatidae	Trypanosoma	Trypanosoma cruzi	9	17	8	3	4	0	9	1	17	4	1	41	7	98	8	14	75	8	9	31	2	73
Eukaryota	Ascomycota	Pezizomycetes	Pezizales	Tuberaceae	Tuber	Tuber melanosporum	2	13	11	0	6	4	4	0	9	2	2	0	6	6	6	4	11	0	5	14	1	0
Eukaryota	Ascomycota	Eurotiomycetes	Onygenales	Onygenaceae	Uncinocarpus	Uncinocarpus reesii	2	8	1	2	2	2	1	0	6	0	0	0	3	3	2	24	2	3	2	5	0	2
Eukaryota	Basidiomycota	Ustilaginomycetes	Ustilaginales	Ustilaginaceae	Ustilago	Ustilago maydis	29	51	14	2	16	21	9	0	40	24	6	7	8	27	25	70	50	20	30	62	4	12
Eukaryota	Ascomycota	Saccharomycetes	Saccharomycetales	Saccharomycetaceae	Vanderwaltozyma	Vanderwaltozyma polyspora	4	6	3	2	0	1	1	0	18	2	2	0	3	3	1	2	8	0	5	12	0	4
Eukaryota	Xanthophyceae	unclassified (derived from Xanthophyceae)	Vaucheriales	Vaucheriaceae	Vaucheria	Vaucheria litorea	0	0	0	0	0	1	0	0	1	0	0	0	0	0	0	0	0	0	0	2	0	0
Eukaryota	Ascomycota	Sordariomycetes	Phyllachorales	unclassified (derived from Phyllachorales)	Verticillium	Verticillium albo-atrum	15	2	2	2	2	0	1	1	9	8	2	1	6	7	2	32	36	1	1	6	1	8
Eukaryota	Streptophyta	unclassified (derived from Streptophyta)	Vitales	Vitaceae	Vitis	Vitis vinifera	29	41	6	2	9	6	19	0	28	14	9	5	7	18	25	58	42	13	21	43	2	4
Eukaryota	Chlorophyta	Chlorophyceae	Chlamydomonadales	Volvocaceae	Volvox	Volvox carteri	23	45	22	10	17	13	46	3	95	41	7	7	27	36	30	47	52	18	40	75	3	15
Eukaryota	Streptophyta	Gnetopsida	Welwitschiales	Welwitschiaceae	Welwitschia	Welwitschia mirabilis	0	0	0	0	0	0	0	0	0	0	0	0	1	0	0	0	0	1	0	0	0	0
Eukaryota	Chordata	Amphibia	Anura	Pipidae	Xenopus	Xenopus (Silurana) tropicalis	79	100	63	67	47	42	84	4	96	71	22	80	132	236	41	24	218	80	51	145	35	125
Eukaryota	Ascomycota	Saccharomycetes	Saccharomycetales	Dipodascaceae	Yarrowia	Yarrowia lipolytica	17	37	28	26	28	31	11	6	44	25	3	6	17	28	13	34	20	7	38	51	1	7
Eukaryota	Ascomycota	Saccharomycetes	Saccharomycetales	Saccharomycetaceae	Zygosaccharomyces	Zygosaccharomyces rouxii	1	6	1	1	1	0	2	0	15	5	2	0	3	6	3	5	4	0	4	19	0	1

## Sheet: sheet 3
Data Set S1, Sheet 3- The read counts of distal colon bacterial species detected at weaning (i.e. d 21 of age) in male piglets fed human milk (HM) or milk formula (MF).
domain	phylum	className	order	family	genus	species	HM_1	HM_2	HM_3	HM_4	HM_5	HM_6	HM_7	HM_8	HM_9	HM_10	HM_11	HM_12	HM_13	MF_1	MF_2	MF_3	MF_4	MF_5	MF_6	MF_7	MF_8	MF_9	MF_10	MF_11	MF_12	MF_13
Bacteria	Tenericutes	Mollicutes	Acholeplasmatales	Acholeplasmataceae	Candidatus Phytoplasma	'Rehmannia glutinosa' phytoplasma	0	0	0	0	0	0	0	0	0	0	0	0	0	0	0	0	0	0	0	0	0	0	1	0	0	0
Bacteria	Firmicutes	Bacilli	Lactobacillales	Aerococcaceae	Abiotrophia	Abiotrophia defectiva	651	1156	985	824	740	741	526	572	445	673	474	674	967	612	320	115	1004	773	703	443	701	795	1159	375	1376	415
Bacteria	Cyanobacteria	unclassified (derived from Cyanobacteria)	unclassified (derived from Cyanobacteria)	unclassified (derived from Cyanobacteria)	Acaryochloris	Acaryochloris marina	71	52	84	58	88	70	45	35	40	52	77	41	101	163	32	17	60	62	74	93	156	71	72	55	93	49
Bacteria	Firmicutes	Clostridia	Clostridiales	Ruminococcaceae	Acetivibrio	Acetivibrio cellulolyticus	395	562	512	530	477	372	341	354	359	292	461	363	597	534	192	74	628	569	531	419	709	530	584	302	1268	261
Bacteria	Proteobacteria	Alphaproteobacteria	Rhodospirillales	Acetobacteraceae	Acetobacter	Acetobacter pasteurianus	11	21	14	13	14	9	16	10	9	9	32	20	33	60	5	10	19	48	36	47	35	35	25	11	19	17
Bacteria	Firmicutes	Clostridia	Halanaerobiales	Halobacteroidaceae	Acetohalobium	Acetohalobium arabaticum	113	178	172	159	144	91	120	109	105	122	133	123	238	237	45	27	148	180	154	161	345	168	243	80	363	104
Bacteria	Tenericutes	Mollicutes	Acholeplasmatales	Acholeplasmataceae	Acholeplasma	Acholeplasma laidlawii	167	164	210	160	204	110	918	138	106	135	145	119	263	171	90	71	251	241	203	134	521	177	166	93	431	130
Bacteria	Proteobacteria	Betaproteobacteria	Burkholderiales	Alcaligenaceae	Achromobacter	Achromobacter denitrificans	0	0	0	0	0	0	0	0	0	0	0	1	0	0	0	0	1	1	1	0	0	0	0	0	0	0
Bacteria	Proteobacteria	Betaproteobacteria	Burkholderiales	Alcaligenaceae	Achromobacter	Achromobacter piechaudii	20	23	25	109	15	37	51	90	14	24	25	16	128	128	18	194	35	114	195	116	58	116	77	45	39	64
Bacteria	Proteobacteria	Betaproteobacteria	Burkholderiales	Alcaligenaceae	Achromobacter	Achromobacter xylosoxidans	47	42	50	177	69	53	73	127	54	30	43	47	204	178	29	246	69	144	276	210	111	208	119	71	101	83
Bacteria	Firmicutes	Negativicutes	Selenomonadales	Acidaminococcaceae	Acidaminococcus	Acidaminococcus fermentans	1388	1383	1909	1173	1413	899	737	989	1078	1440	1645	1124	1531	1081	587	821	1578	1825	1292	1953	4881	1464	3131	869	3034	966
Bacteria	Firmicutes	Negativicutes	Selenomonadales	Acidaminococcaceae	Acidaminococcus	Acidaminococcus sp. D21	364	327	513	292	335	233	216	211	276	294	531	360	418	364	221	263	434	630	377	523	1102	423	621	214	773	279
Bacteria	Actinobacteria	Actinobacteria (class)	Acidimicrobiales	Acidimicrobiaceae	Acidimicrobium	Acidimicrobium ferrooxidans	5	11	8	9	9	12	17	10	4	7	8	17	26	25	9	2	14	13	7	10	26	19	13	19	40	9
Bacteria	Proteobacteria	Alphaproteobacteria	Rhodospirillales	Acetobacteraceae	Acidiphilium	Acidiphilium cryptum	35	45	38	74	52	35	48	47	41	35	46	37	113	68	33	37	53	76	88	87	107	115	48	57	113	37
Bacteria	Proteobacteria	Alphaproteobacteria	Rhodospirillales	Acetobacteraceae	Acidiphilium	Acidiphilium multivorum	1	0	0	0	0	0	0	0	0	0	0	0	0	0	0	0	0	0	0	0	0	0	0	0	0	0
Bacteria	Proteobacteria	Gammaproteobacteria	Acidithiobacillales	Acidithiobacillaceae	Acidithiobacillus	Acidithiobacillus caldus	5	1	9	17	4	18	21	22	6	5	9	10	32	26	5	21	17	29	37	17	30	35	17	7	26	21
Bacteria	Proteobacteria	Gammaproteobacteria	Acidithiobacillales	Acidithiobacillaceae	Acidithiobacillus	Acidithiobacillus ferrooxidans	36	40	56	57	29	37	44	53	34	27	60	22	91	52	37	53	48	60	93	70	60	104	62	36	93	57
Bacteria	Acidobacteria	Acidobacteria (class)	Acidobacteriales	Acidobacteriaceae	Acidobacterium	Acidobacterium capsulatum	29	44	65	54	40	21	39	57	27	40	69	56	87	70	43	21	63	87	87	43	111	117	60	38	108	57
Bacteria	Acidobacteria	Acidobacteria (class)	Acidobacteriales	Acidobacteriaceae	Acidobacterium	Acidobacterium sp. MP5ACTX8	18	21	26	28	33	8	164	18	13	10	24	17	45	40	24	6	13	31	26	14	28	41	15	9	33	23
Bacteria	Acidobacteria	Acidobacteria (class)	Acidobacteriales	Acidobacteriaceae	Acidobacterium	Acidobacterium sp. MP5ACTX9	14	11	9	15	8	7	14	24	7	10	13	18	24	23	11	8	13	13	18	26	30	49	19	4	35	8
Bacteria	Actinobacteria	Actinobacteria (class)	Actinomycetales	Acidothermaceae	Acidothermus	Acidothermus cellulolyticus	30	47	43	36	31	24	30	30	40	31	38	52	65	47	26	15	28	50	55	56	83	58	56	28	102	21
Bacteria	Proteobacteria	Betaproteobacteria	Burkholderiales	Comamonadaceae	Acidovorax	Acidovorax avenae	6	8	10	35	9	17	23	44	6	5	5	14	58	56	8	74	6	38	81	62	33	50	35	16	20	23
Bacteria	Proteobacteria	Betaproteobacteria	Burkholderiales	Comamonadaceae	Acidovorax	Acidovorax citrulli	46	73	51	180	60	243	98	144	48	40	63	57	269	218	34	294	67	200	327	213	142	216	161	78	145	90
Bacteria	Proteobacteria	Betaproteobacteria	Burkholderiales	Comamonadaceae	Acidovorax	Acidovorax delafieldii	9	11	9	48	5	19	25	69	6	5	15	17	81	75	11	97	12	69	135	65	28	77	56	31	27	28
Bacteria	Proteobacteria	Betaproteobacteria	Burkholderiales	Comamonadaceae	Acidovorax	Acidovorax ebreus	7	8	3	24	6	12	9	21	6	4	5	9	31	25	4	39	8	19	57	32	24	23	31	10	12	16
Bacteria	Proteobacteria	Betaproteobacteria	Burkholderiales	Comamonadaceae	Acidovorax	Acidovorax sp. JS42	69	57	71	185	58	89	142	201	53	46	60	55	297	253	53	280	68	250	401	238	207	216	216	94	147	107
Bacteria	Proteobacteria	Gammaproteobacteria	Pseudomonadales	Moraxellaceae	Acinetobacter	Acinetobacter baumannii	47	63	55	97	68	60	70	98	46	79	93	118	130	106	39	130	59	129	129	111	80	121	96	66	121	61
Bacteria	Proteobacteria	Gammaproteobacteria	Pseudomonadales	Moraxellaceae	Acinetobacter	Acinetobacter calcoaceticus	3	2	6	6	11	5	3	4	1	7	5	4	12	22	1	6	9	6	10	7	7	8	5	4	9	3
Bacteria	Proteobacteria	Gammaproteobacteria	Pseudomonadales	Moraxellaceae	Acinetobacter	Acinetobacter genomosp. 13TU	2	4	1	2	1	0	7	3	0	3	9	3	1	3	2	2	2	6	5	4	2	7	4	1	8	4
Bacteria	Proteobacteria	Gammaproteobacteria	Pseudomonadales	Moraxellaceae	Acinetobacter	Acinetobacter genomosp. 3	2	1	1	3	2	2	2	0	1	1	0	1	6	3	0	4	2	3	6	4	4	0	3	2	3	0
Bacteria	Proteobacteria	Gammaproteobacteria	Pseudomonadales	Moraxellaceae	Acinetobacter	Acinetobacter haemolyticus	4	3	2	3	2	1	2	5	4	3	3	2	3	3	4	4	9	3	6	5	2	10	1	5	4	4
Bacteria	Proteobacteria	Gammaproteobacteria	Pseudomonadales	Moraxellaceae	Acinetobacter	Acinetobacter johnsonii	8	11	8	10	15	7	8	5	7	1	4	5	8	9	3	12	10	6	11	14	19	16	11	6	8	6
Bacteria	Proteobacteria	Gammaproteobacteria	Pseudomonadales	Moraxellaceae	Acinetobacter	Acinetobacter junii	4	3	3	4	2	2	6	5	0	2	2	1	6	7	3	13	4	4	16	9	18	10	8	5	2	3
Bacteria	Proteobacteria	Gammaproteobacteria	Pseudomonadales	Moraxellaceae	Acinetobacter	Acinetobacter lwoffii	1	7	4	9	4	5	14	8	4	7	4	8	20	10	5	13	4	15	16	17	8	14	11	5	12	12
Bacteria	Proteobacteria	Gammaproteobacteria	Pseudomonadales	Moraxellaceae	Acinetobacter	Acinetobacter radioresistens	3	5	6	9	5	5	8	6	2	3	5	4	14	8	3	12	2	7	14	6	8	30	8	5	8	7
Bacteria	Proteobacteria	Gammaproteobacteria	Pseudomonadales	Moraxellaceae	Acinetobacter	Acinetobacter sp. ADP1	20	21	31	36	22	38	36	63	18	15	18	38	79	88	28	28	30	63	76	60	61	63	60	21	79	33
Bacteria	Proteobacteria	Gammaproteobacteria	Pseudomonadales	Moraxellaceae	Acinetobacter	Acinetobacter sp. ATCC 27244	5	2	2	7	0	2	5	4	3	2	4	4	8	6	4	0	3	8	3	1	8	6	4	3	8	2
Bacteria	Proteobacteria	Gammaproteobacteria	Pseudomonadales	Moraxellaceae	Acinetobacter	Acinetobacter sp. DR1	3	10	14	4	13	10	9	15	9	6	8	6	22	29	5	61	12	9	10	7	11	19	16	13	15	6
Bacteria	Proteobacteria	Gammaproteobacteria	Pseudomonadales	Moraxellaceae	Acinetobacter	Acinetobacter venetianus	0	3	1	0	0	1	0	0	4	1	0	0	22	0	1	0	1	0	0	0	2	0	2	1	0	4
Bacteria	Proteobacteria	Gammaproteobacteria	Pasteurellales	Pasteurellaceae	Actinobacillus	Actinobacillus minor	27	40	27	28	37	28	29	25	48	30	30	16	54	19	11	8	25	27	36	25	52	30	23	22	60	23
Bacteria	Proteobacteria	Gammaproteobacteria	Pasteurellales	Pasteurellaceae	Actinobacillus	Actinobacillus pleuropneumoniae	94	93	132	119	95	146	83	121	70	94	116	127	216	144	94	117	138	180	165	132	309	160	172	105	235	165
Bacteria	Proteobacteria	Gammaproteobacteria	Pasteurellales	Pasteurellaceae	Actinobacillus	Actinobacillus succinogenes	97	74	132	118	116	70	107	93	71	90	142	88	181	119	88	78	113	111	160	129	124	163	137	72	215	129
Bacteria	Actinobacteria	Actinobacteria (class)	Actinomycetales	Actinomycetaceae	Actinomyces	Actinomyces coleocanis	7	10	10	9	7	8	14	5	5	5	8	5	27	9	3	1	10	12	11	5	11	6	3	4	21	6
Bacteria	Actinobacteria	Actinobacteria (class)	Actinomycetales	Actinomycetaceae	Actinomyces	Actinomyces odontolyticus	18	24	25	17	36	15	23	38	11	12	30	25	40	46	11	10	21	40	28	15	41	48	39	18	55	25
Bacteria	Actinobacteria	Actinobacteria (class)	Actinomycetales	Actinomycetaceae	Actinomyces	Actinomyces sp. oral taxon 180	2	10	10	4	8	1	13	10	3	4	3	11	4	15	3	3	7	14	9	9	8	12	8	4	12	3
Bacteria	Actinobacteria	Actinobacteria (class)	Actinomycetales	Actinomycetaceae	Actinomyces	Actinomyces sp. oral taxon 848	3	9	7	12	12	10	11	6	6	5	4	9	25	14	6	3	6	10	9	15	16	7	11	10	23	17
Bacteria	Actinobacteria	Actinobacteria (class)	Actinomycetales	Actinomycetaceae	Actinomyces	Actinomyces urogenitalis	29	23	55	55	40	89	24	23	20	31	35	21	41	206	9	15	20	20	25	23	47	41	23	7	72	15
Bacteria	Actinobacteria	Actinobacteria (class)	Actinomycetales	Actinomycetaceae	Actinomyces	Actinomyces viscosus	9	8	18	15	9	7	3	7	6	8	9	7	17	10	4	4	7	11	11	7	20	12	16	11	19	4
Bacteria	Actinobacteria	Actinobacteria (class)	Actinomycetales	Actinosynnemataceae	Actinosynnema	Actinosynnema mirum	25	19	33	45	28	29	21	29	15	21	27	28	57	43	10	8	38	57	52	56	56	27	33	26	70	24
Bacteria	Firmicutes	Bacilli	Lactobacillales	Aerococcaceae	Aerococcus	Aerococcus viridans	42	41	46	39	46	24	58	32	37	32	33	25	68	34	32	30	56	71	49	47	59	69	41	22	152	36
Bacteria	Actinobacteria	Actinobacteria (class)	Actinomycetales	Nocardioidaceae	Aeromicrobium	Aeromicrobium marinum	3	3	4	8	4	4	17	5	2	4	10	5	15	15	3	3	9	10	4	6	8	7	7	1	10	8
Bacteria	Proteobacteria	Gammaproteobacteria	Aeromonadales	Aeromonadaceae	Aeromonas	Aeromonas bestiarum	0	0	1	2	0	0	0	1	0	0	0	0	0	14	1	11	0	7	5	5	0	9	1	3	0	1
Bacteria	Proteobacteria	Gammaproteobacteria	Aeromonadales	Aeromonadaceae	Aeromonas	Aeromonas hydrophila	45	57	72	116	61	70	78	92	60	52	68	73	189	133	48	76	74	113	119	114	133	148	102	53	149	77
Bacteria	Proteobacteria	Gammaproteobacteria	Aeromonadales	Aeromonadaceae	Aeromonas	Aeromonas salmonicida	92	93	95	87	92	60	70	93	110	65	82	78	208	149	56	111	88	139	137	128	113	201	103	75	184	96
Bacteria	Proteobacteria	Alphaproteobacteria	Rhizobiales	Bradyrhizobiaceae	Afipia	Afipia sp. 1NLS2	2	2	1	6	3	1	4	4	1	3	5	5	15	3	2	2	6	13	8	9	2	8	2	6	12	5
Bacteria	Proteobacteria	Gammaproteobacteria	Pasteurellales	Pasteurellaceae	Aggregatibacter	Aggregatibacter actinomycetemcomitans	24	42	52	33	17	15	33	37	20	25	54	49	97	29	41	29	27	38	48	34	48	47	25	36	42	32
Bacteria	Proteobacteria	Gammaproteobacteria	Pasteurellales	Pasteurellaceae	Aggregatibacter	Aggregatibacter aphrophilus	11	13	24	24	33	20	27	21	19	31	11	28	30	31	15	19	26	55	27	57	38	44	30	9	50	23
Bacteria	Proteobacteria	Gammaproteobacteria	Pasteurellales	Pasteurellaceae	Aggregatibacter	Aggregatibacter segnis	4	4	5	6	24	3	6	3	1	2	3	1	8	4	3	1	3	7	3	5	2	12	2	3	9	1
Bacteria	Proteobacteria	Alphaproteobacteria	Rhizobiales	Rhizobiaceae	Agrobacterium	Agrobacterium rhizogenes	0	0	1	0	0	0	0	0	0	0	0	0	0	0	0	0	0	0	0	0	0	3	0	0	4	0
Bacteria	Proteobacteria	Alphaproteobacteria	Rhizobiales	Rhizobiaceae	Agrobacterium	Agrobacterium tumefaciens	59	55	73	78	44	40	67	64	44	43	52	66	110	97	47	35	70	90	106	87	100	133	92	39	156	66
Bacteria	Proteobacteria	Alphaproteobacteria	Rhizobiales	Rhizobiaceae	Agrobacterium	Agrobacterium vitis	11	22	29	54	23	24	27	35	14	18	44	23	36	25	10	14	36	37	37	52	25	43	44	15	74	25
Bacteria	Proteobacteria	Alphaproteobacteria	Rhodobacterales	Rhodobacteraceae	Ahrensia	Ahrensia sp. R2A130	9	4	3	7	0	3	5	8	2	4	6	4	8	21	1	4	5	6	6	15	8	14	3	1	4	5
Bacteria	Verrucomicrobia	Verrucomicrobiae	Verrucomicrobiales	Verrucomicrobiaceae	Akkermansia	Akkermansia muciniphila	501	571	505	514	503	256	338	503	385	342	612	464	1275	437	305	234	457	443	503	551	424	2545	361	342	631	529
Bacteria	Proteobacteria	Betaproteobacteria	Burkholderiales	Comamonadaceae	Albidiferax	Albidiferax ferrireducens	49	54	38	175	84	83	125	187	41	38	70	63	243	236	60	258	80	214	393	225	159	224	165	83	166	106
Bacteria	Proteobacteria	Gammaproteobacteria	Oceanospirillales	Alcanivoracaceae	Alcanivorax	Alcanivorax borkumensis	45	40	39	47	42	28	35	48	17	27	46	45	74	51	18	44	35	54	91	52	68	93	67	33	76	38
Bacteria	Proteobacteria	Gammaproteobacteria	Oceanospirillales	Alcanivoracaceae	Alcanivorax	Alcanivorax sp. DG881	15	20	5	10	8	4	13	16	4	7	12	7	13	14	4	15	10	19	36	19	35	35	10	8	32	7
Bacteria	Bacteroidetes	Cytophagia	Cytophagales	Cyclobacteriaceae	Algoriphagus	Algoriphagus sp. PR1	261	227	220	77	209	35	218	95	46	95	192	108	181	121	147	33	165	263	125	56	105	253	87	103	103	266
Bacteria	Proteobacteria	Betaproteobacteria	Burkholderiales	Comamonadaceae	Alicycliphilus	Alicycliphilus denitrificans	15	27	15	57	25	30	57	55	14	7	15	20	111	87	19	128	23	61	133	78	60	94	55	26	41	38
Bacteria	Firmicutes	Bacilli	Bacillales	Alicyclobacillaceae	Alicyclobacillus	Alicyclobacillus acidocaldarius	227	265	277	313	312	219	226	209	228	189	255	194	341	251	100	72	260	380	294	270	419	287	341	157	704	167
Bacteria	Proteobacteria	Gammaproteobacteria	Vibrionales	Vibrionaceae	Aliivibrio	Aliivibrio fischeri	55	59	73	94	83	52	87	87	31	42	60	74	178	80	38	56	98	100	121	113	104	126	95	51	149	104
Bacteria	Proteobacteria	Gammaproteobacteria	Vibrionales	Vibrionaceae	Aliivibrio	Aliivibrio salmonicida	18	19	18	45	14	32	17	41	22	16	48	26	82	46	38	32	26	36	43	65	43	47	33	17	39	21
Bacteria	Bacteroidetes	Bacteroidia	Bacteroidales	Rikenellaceae	Alistipes	Alistipes putredinis	6516	5896	4671	1224	3165	868	3263	1575	4483	2017	3942	2593	7861	1373	2201	954	3351	4986	1855	1115	11663	2798	5599	1751	15577	4229
Bacteria	Proteobacteria	Gammaproteobacteria	Chromatiales	Ectothiorhodospiraceae	Alkalilimnicola	Alkalilimnicola ehrlichii	37	60	62	142	50	58	54	71	30	46	47	75	150	103	25	75	44	122	127	92	130	166	100	53	140	59
Bacteria	Firmicutes	Clostridia	Clostridiales	Clostridiaceae	Alkaliphilus	Alkaliphilus metalliredigens	1227	1568	1481	1590	1371	1128	1008	1154	1052	1158	1423	1455	2052	1412	593	381	1513	1852	1537	1523	2371	1597	1720	926	3963	814
Bacteria	Firmicutes	Clostridia	Clostridiales	Clostridiaceae	Alkaliphilus	Alkaliphilus oremlandii	877	945	1050	1155	1015	815	636	725	680	712	971	876	1417	856	364	244	1081	1274	1051	973	1586	1113	1089	676	2788	456
Bacteria	Proteobacteria	Gammaproteobacteria	Chromatiales	Chromatiaceae	Allochromatium	Allochromatium vinosum	34	43	33	60	27	44	67	76	34	22	31	46	121	66	24	55	42	97	99	81	89	98	67	38	82	51
Bacteria	Proteobacteria	Gammaproteobacteria	Alteromonadales	unclassified (derived from Alteromonadales)	unclassified (derived from Alteromonadales)	Alteromonadales bacterium TW-7	7	3	4	10	5	3	11	23	2	7	3	11	19	15	12	5	8	6	24	10	7	19	6	7	6	12
Bacteria	Proteobacteria	Gammaproteobacteria	Alteromonadales	Alteromonadaceae	Alteromonas	Alteromonas macleodii	49	48	60	36	32	31	55	48	34	34	34	30	62	54	22	22	36	63	58	37	49	98	53	28	83	53
Bacteria	Synergistetes	Synergistia	Synergistales	Synergistaceae	Aminobacterium	Aminobacterium colombiense	116	138	152	164	127	132	100	141	117	89	129	173	244	220	77	69	175	223	206	169	265	235	184	112	477	101
Bacteria	Synergistetes	Synergistia	Synergistales	Synergistaceae	Aminomonas	Aminomonas paucivorans	23	39	30	51	30	49	29	35	24	15	30	27	67	34	19	19	40	47	51	43	75	41	32	23	108	20
Bacteria	Firmicutes	Clostridia	Thermoanaerobacterales	Thermoanaerobacteraceae	Ammonifex	Ammonifex degensii	136	272	177	175	149	261	108	118	99	88	139	102	225	251	65	48	162	189	187	157	344	195	232	102	428	71
Bacteria	Actinobacteria	Actinobacteria (class)	Actinomycetales	Pseudonocardiaceae	Amycolatopsis	Amycolatopsis benzoatilytica	0	0	0	0	0	0	0	0	0	0	0	0	0	0	0	0	0	0	0	0	0	0	0	0	1	0
Bacteria	Actinobacteria	Actinobacteria (class)	Actinomycetales	Pseudonocardiaceae	Amycolatopsis	Amycolatopsis mediterranei	25	24	19	30	20	24	31	31	25	17	32	22	58	19	12	10	29	33	31	49	51	35	36	29	80	36
Bacteria	Cyanobacteria	unclassified (derived from Cyanobacteria)	Nostocales	Nostocaceae	Anabaena	Anabaena azollae	14	13	14	17	11	17	11	110	12	8	14	7	24	54	7	0	28	19	26	7	67	17	40	4	34	13
Bacteria	Cyanobacteria	unclassified (derived from Cyanobacteria)	Nostocales	Nostocaceae	Anabaena	Anabaena variabilis	56	101	71	72	75	50	41	74	32	45	56	103	155	284	71	22	104	95	117	54	221	152	118	47	160	63
Bacteria	Synergistetes	Synergistia	Synergistales	Synergistaceae	Anaerobaculum	Anaerobaculum hydrogeniformans	28	83	49	48	33	84	29	31	20	21	25	47	66	56	13	15	37	54	62	47	79	68	47	38	98	26
Bacteria	Firmicutes	Clostridia	Clostridiales	Clostridiales Family XI. Incertae Sedis	Anaerococcus	Anaerococcus hydrogenalis	34	36	207	51	41	33	77	39	28	29	32	39	64	48	12	7	51	70	65	29	64	48	50	25	99	20
Bacteria	Firmicutes	Clostridia	Clostridiales	Clostridiales Family XI. Incertae Sedis	Anaerococcus	Anaerococcus lactolyticus	80	49	108	73	87	107	98	58	85	72	140	84	96	268	34	16	78	119	97	78	159	77	79	54	368	59
Bacteria	Firmicutes	Clostridia	Clostridiales	Clostridiales Family XI. Incertae Sedis	Anaerococcus	Anaerococcus prevotii	316	348	392	405	362	291	337	291	283	340	303	492	523	385	172	115	449	410	408	414	697	443	487	255	928	224
Bacteria	Firmicutes	Clostridia	Clostridiales	Clostridiales Family XI. Incertae Sedis	Anaerococcus	Anaerococcus tetradius	40	71	69	49	44	38	53	33	32	37	46	62	61	46	21	15	47	62	55	52	80	77	58	24	100	22
Bacteria	Firmicutes	Clostridia	Clostridiales	Clostridiales Family XI. Incertae Sedis	Anaerococcus	Anaerococcus vaginalis	60	67	59	58	57	51	58	48	59	39	64	47	72	74	25	13	67	55	61	47	90	70	55	33	141	47
Bacteria	Firmicutes	Clostridia	Clostridiales	Eubacteriaceae	Anaerofustis	Anaerofustis stercorihominis	278	324	359	376	320	269	278	214	222	224	266	284	429	324	118	73	348	392	361	309	537	410	366	201	978	189
Bacteria	Proteobacteria	Deltaproteobacteria	Myxococcales	Myxococcaceae	Anaeromyxobacter	Anaeromyxobacter dehalogenans	121	125	145	165	141	86	140	149	134	106	150	141	318	207	75	75	167	251	213	171	302	322	193	111	328	139
Bacteria	Proteobacteria	Deltaproteobacteria	Myxococcales	Myxococcaceae	Anaeromyxobacter	Anaeromyxobacter sp. Fw109-5	101	107	144	123	129	85	113	107	78	80	156	119	238	117	68	57	120	243	141	125	227	259	145	78	264	105
Bacteria	Proteobacteria	Deltaproteobacteria	Myxococcales	Myxococcaceae	Anaeromyxobacter	Anaeromyxobacter sp. K	18	12	19	33	22	13	23	15	12	15	38	29	41	46	25	11	54	34	54	18	44	53	36	22	53	65
Bacteria	Firmicutes	Clostridia	Clostridiales	Lachnospiraceae	Anaerostipes	Anaerostipes caccae	514	701	743	606	589	586	371	448	486	536	537	680	799	634	260	147	853	830	678	535	860	738	802	387	1410	306
Bacteria	Firmicutes	Clostridia	Clostridiales	Ruminococcaceae	Anaerotruncus	Anaerotruncus colihominis	1989	2013	2718	2936	1972	2947	1166	1791	1889	1835	3311	2966	3457	3160	908	454	2581	4133	2533	2583	3154	2793	2370	1404	8336	1133
Bacteria	Proteobacteria	Alphaproteobacteria	Rickettsiales	Anaplasmataceae	Anaplasma	Anaplasma centrale	2	0	0	1	1	1	2	2	1	0	0	2	0	2	0	2	2	2	3	0	2	2	6	0	1	1
Bacteria	Proteobacteria	Alphaproteobacteria	Rickettsiales	Anaplasmataceae	Anaplasma	Anaplasma marginale	2	3	2	7	6	9	5	12	3	2	6	2	17	5	2	4	5	5	8	15	11	19	7	2	18	3
Bacteria	Firmicutes	Bacilli	Bacillales	Bacillaceae	Anoxybacillus	Anoxybacillus flavithermus	172	333	331	215	232	164	221	144	166	149	282	176	250	295	71	95	201	197	202	205	354	236	271	146	424	111
Bacteria	Aquificae	Aquificae (class)	Aquificales	Aquificaceae	Aquifex	Aquifex aeolicus	87	73	95	84	89	70	96	80	61	66	87	63	179	256	41	40	83	103	150	69	204	186	125	43	181	68
Bacteria	Actinobacteria	Actinobacteria (class)	Actinomycetales	Actinomycetaceae	Arcanobacterium	Arcanobacterium haemolyticum	222	253	183	220	213	147	173	195	138	102	164	155	303	150	74	37	206	370	235	174	262	241	203	111	586	94
Bacteria	Proteobacteria	Epsilonproteobacteria	Campylobacterales	Campylobacteraceae	Arcobacter	Arcobacter butzleri	76	53	62	73	80	58	61	64	54	57	69	71	135	132	83	56	103	70	92	82	122	106	107	67	122	105
Bacteria	Proteobacteria	Epsilonproteobacteria	Campylobacterales	Campylobacteraceae	Arcobacter	Arcobacter nitrofigilis	26	25	20	32	26	29	16	16	12	21	31	16	84	27	24	10	42	37	42	37	64	48	41	22	52	28
Bacteria	Proteobacteria	Betaproteobacteria	Rhodocyclales	Rhodocyclaceae	Aromatoleum	Aromatoleum aromaticum	74	73	33	196	43	92	133	202	53	54	83	84	292	206	49	318	86	259	384	231	179	256	170	109	187	109
Bacteria	Actinobacteria	Actinobacteria (class)	Actinomycetales	Micrococcaceae	Arthrobacter	Arthrobacter arilaitensis	12	9	21	16	19	14	23	12	9	4	11	16	29	37	9	12	14	11	14	15	23	17	20	9	34	12
Bacteria	Actinobacteria	Actinobacteria (class)	Actinomycetales	Micrococcaceae	Arthrobacter	Arthrobacter aurescens	29	38	42	50	46	35	43	37	35	29	33	46	72	75	21	12	37	48	52	37	55	39	32	32	84	35
Bacteria	Actinobacteria	Actinobacteria (class)	Actinomycetales	Micrococcaceae	Arthrobacter	Arthrobacter chlorophenolicus	17	15	12	24	10	14	37	18	21	10	20	18	40	17	7	10	18	48	22	20	28	36	30	11	31	10
Bacteria	Actinobacteria	Actinobacteria (class)	Actinomycetales	Micrococcaceae	Arthrobacter	Arthrobacter nitroguajacolicus	0	1	0	2	0	0	1	2	0	1	0	2	2	1	0	1	0	0	2	4	0	1	0	2	0	0
Bacteria	Actinobacteria	Actinobacteria (class)	Actinomycetales	Micrococcaceae	Arthrobacter	Arthrobacter sp. AK-1	0	0	1	0	0	1	0	0	0	0	0	0	0	0	0	0	0	0	0	0	0	0	0	0	0	0
Bacteria	Actinobacteria	Actinobacteria (class)	Actinomycetales	Micrococcaceae	Arthrobacter	Arthrobacter sp. FB24	24	28	40	70	35	32	40	38	38	35	37	34	62	38	31	16	43	63	50	39	87	75	36	37	95	34
Bacteria	Cyanobacteria	unclassified (derived from Cyanobacteria)	Oscillatoriales	unclassified (derived from Oscillatoriales)	Arthrospira	Arthrospira maxima	15	20	21	19	13	9	15	19	55	6	17	20	32	74	9	7	16	24	23	31	45	37	29	7	29	20
Bacteria	Cyanobacteria	unclassified (derived from Cyanobacteria)	Oscillatoriales	unclassified (derived from Oscillatoriales)	Arthrospira	Arthrospira platensis	4	9	4	13	5	3	4	3	4	7	8	8	18	52	18	2	9	5	14	16	29	17	15	4	12	21
Bacteria	Tenericutes	Mollicutes	Acholeplasmatales	Acholeplasmataceae	Candidatus Phytoplasma	Aster yellows witches'-broom phytoplasma	15	10	15	13	15	7	77	4	8	10	29	11	5	17	5	7	14	5	14	10	46	10	11	8	22	6
Bacteria	Proteobacteria	Alphaproteobacteria	Caulobacterales	Caulobacteraceae	Asticcacaulis	Asticcacaulis excentricus	26	16	31	42	38	22	43	30	32	30	43	43	54	48	62	22	61	52	47	56	41	82	41	28	51	38
Bacteria	Actinobacteria	Actinobacteria (class)	Coriobacteriales	Coriobacteriaceae	Atopobium	Atopobium parvulum	584	1073	1150	795	1438	613	471	550	1168	745	1022	655	1345	635	367	631	880	974	865	962	2035	1164	1004	582	2366	442
Bacteria	Actinobacteria	Actinobacteria (class)	Coriobacteriales	Coriobacteriaceae	Atopobium	Atopobium rimae	105	122	145	145	152	126	132	88	125	206	150	155	304	128	75	146	162	213	152	228	275	255	173	95	505	98
Bacteria	Actinobacteria	Actinobacteria (class)	Coriobacteriales	Coriobacteriaceae	Atopobium	Atopobium vaginae	102	120	120	112	127	92	57	73	81	148	146	97	181	109	54	54	105	124	147	99	175	169	94	53	292	70
Bacteria	Proteobacteria	Alphaproteobacteria	Rhizobiales	Aurantimonadaceae	Aurantimonas	Aurantimonas manganoxydans	14	13	24	71	16	17	16	29	15	14	15	18	35	33	16	10	17	29	25	34	22	28	24	17	30	22
Bacteria	Proteobacteria	Gammaproteobacteria	Pasteurellales	Pasteurellaceae	Avibacterium	Avibacterium paragallinarum	0	0	0	0	0	0	0	0	0	0	0	0	0	0	0	0	0	0	0	0	0	1	0	0	0	0
Bacteria	Proteobacteria	Betaproteobacteria	Rhodocyclales	Rhodocyclaceae	Azoarcus	Azoarcus sp. BH72	81	72	88	198	62	109	135	216	64	56	66	93	338	270	74	359	79	342	449	299	164	293	168	104	179	149
Bacteria	Proteobacteria	Alphaproteobacteria	Rhizobiales	Xanthobacteraceae	Azorhizobium	Azorhizobium caulinodans	18	29	32	55	25	33	29	26	24	25	30	40	78	52	11	43	37	73	62	81	73	93	54	40	75	43
Bacteria	Proteobacteria	Alphaproteobacteria	Rhodospirillales	Rhodospirillaceae	Azospirillum	Azospirillum sp. B510	43	42	49	68	33	34	32	63	25	24	55	33	99	84	25	42	53	46	75	147	79	98	66	35	117	45
Bacteria	Proteobacteria	Gammaproteobacteria	Pseudomonadales	Pseudomonadaceae	Azotobacter	Azotobacter vinelandii	49	42	42	66	31	23	58	52	27	23	39	41	108	68	50	59	46	92	96	51	76	99	67	41	61	39
Bacteria	Firmicutes	Bacilli	Bacillales	Bacillaceae	Bacillus	Bacillus amyloliquefaciens	174	248	267	188	226	160	284	120	169	165	219	213	261	288	90	78	220	262	205	201	401	342	255	122	461	132
Bacteria	Firmicutes	Bacilli	Bacillales	Bacillaceae	Bacillus	Bacillus anthracis	61	92	724	111	78	167	101	65	40	72	79	80	100	85	29	14	81	86	84	78	165	98	84	37	180	46
Bacteria	Firmicutes	Bacilli	Bacillales	Bacillaceae	Bacillus	Bacillus atrophaeus	44	38	53	57	39	45	50	41	34	42	51	44	110	54	12	16	45	96	43	35	73	68	61	39	111	27
Bacteria	Firmicutes	Bacilli	Bacillales	Bacillaceae	Bacillus	Bacillus cellulosilyticus	120	142	170	190	128	94	246	103	108	131	141	110	174	170	68	22	193	208	146	133	249	182	191	77	340	76
Bacteria	Firmicutes	Bacilli	Bacillales	Bacillaceae	Bacillus	Bacillus cereus	553	909	1105	728	690	542	532	421	571	515	831	527	845	667	288	216	752	682	601	514	904	644	734	359	1377	393
Bacteria	Firmicutes	Bacilli	Bacillales	Bacillaceae	Bacillus	Bacillus clausii	295	398	354	367	331	250	370	253	220	230	317	267	507	335	116	87	287	440	329	315	591	366	385	182	721	145
Bacteria	Firmicutes	Bacilli	Bacillales	Bacillaceae	Bacillus	Bacillus coagulans	102	166	154	92	94	51	97	50	57	81	103	66	101	123	38	19	86	104	90	85	160	85	89	54	171	56
Bacteria	Firmicutes	Bacilli	Bacillales	Bacillaceae	Bacillus	Bacillus coahuilensis	42	89	94	30	37	27	65	28	20	19	82	23	44	34	18	5	33	42	35	27	37	46	27	31	75	32
Bacteria	Firmicutes	Bacilli	Bacillales	Bacillaceae	Bacillus	Bacillus cytotoxicus	225	375	401	272	237	181	205	136	148	128	281	135	303	329	80	65	164	228	259	173	391	236	230	109	371	144
Bacteria	Firmicutes	Bacilli	Bacillales	Bacillaceae	Bacillus	Bacillus halodurans	343	417	503	386	413	291	362	289	275	280	388	329	548	417	142	99	402	448	400	350	663	466	503	225	933	208
Bacteria	Firmicutes	Bacilli	Bacillales	Bacillaceae	Bacillus	Bacillus licheniformis	265	479	340	386	317	210	392	217	292	247	294	239	451	312	155	83	303	416	342	280	569	393	371	159	629	174
Bacteria	Firmicutes	Bacilli	Bacillales	Bacillaceae	Bacillus	Bacillus megaterium	137	133	201	143	144	131	170	95	136	96	166	127	205	135	62	55	163	160	151	147	303	183	179	77	304	97
Bacteria	Firmicutes	Bacilli	Bacillales	Bacillaceae	Bacillus	Bacillus methanolicus	0	2	2	9	0	2	1	1	1	1	2	0	2	2	0	4	2	1	2	2	5	4	0	2	5	0
Bacteria	Firmicutes	Bacilli	Bacillales	Bacillaceae	Bacillus	Bacillus mycoides	52	35	56	31	63	40	42	18	23	28	48	24	56	57	14	10	31	28	31	13	45	44	38	13	81	22
Bacteria	Firmicutes	Bacilli	Bacillales	Bacillaceae	Bacillus	Bacillus pseudofirmus	108	116	142	121	100	115	176	82	79	97	109	106	176	141	55	51	137	148	117	118	220	132	155	89	287	65
Bacteria	Firmicutes	Bacilli	Bacillales	Bacillaceae	Bacillus	Bacillus pseudomycoides	9	12	6	7	15	7	9	6	6	13	12	8	13	42	10	3	7	18	16	10	29	17	20	7	22	10
Bacteria	Firmicutes	Bacilli	Bacillales	Bacillaceae	Bacillus	Bacillus pumilus	186	256	268	233	214	186	207	182	181	152	267	191	309	231	92	88	224	297	197	228	434	301	276	112	556	109
Bacteria	Firmicutes	Bacilli	Bacillales	Bacillaceae	Bacillus	Bacillus selenitireducens	107	133	173	109	116	76	133	74	100	80	124	106	176	213	43	35	126	159	144	121	251	151	153	91	248	71
Bacteria	Firmicutes	Bacilli	Bacillales	Bacillaceae	Bacillus	Bacillus sp. B-3	0	0	0	0	0	0	0	0	0	0	0	0	1	0	0	0	0	0	0	0	0	0	0	0	0	0
Bacteria	Firmicutes	Bacilli	Bacillales	Bacillaceae	Bacillus	Bacillus sp. B14905	151	217	232	197	207	163	157	122	122	147	209	132	268	200	65	55	202	215	197	202	362	221	228	102	443	117
Bacteria	Firmicutes	Bacilli	Bacillales	Bacillaceae	Bacillus	Bacillus sp. BS-02	0	1	0	0	2	1	0	2	1	1	0	0	1	1	0	0	1	0	1	0	3	0	0	0	0	0
Bacteria	Firmicutes	Bacilli	Bacillales	Bacillaceae	Bacillus	Bacillus sp. NRRL B-14911	141	161	160	160	130	91	142	108	98	118	163	127	195	163	58	42	166	153	128	148	279	189	199	99	440	113
Bacteria	Firmicutes	Bacilli	Bacillales	Bacillaceae	Bacillus	Bacillus sp. SG-1	22	28	39	41	28	24	66	30	27	24	44	27	54	64	13	12	65	38	29	36	73	46	41	17	66	23
Bacteria	Firmicutes	Bacilli	Bacillales	Bacillaceae	Bacillus	Bacillus sp. m3-13	145	182	71	64	33	45	45	17	155	28	139	26	155	38	16	8	25	37	44	31	41	31	39	18	59	17
Bacteria	Firmicutes	Bacilli	Bacillales	Bacillaceae	Bacillus	Bacillus subtilis	340	353	486	423	376	316	397	287	304	302	449	375	579	462	130	87	372	584	428	366	679	461	420	212	889	225
Bacteria	Firmicutes	Bacilli	Bacillales	Bacillaceae	Bacillus	Bacillus thuringiensis	190	241	342	305	231	239	276	139	234	173	245	201	321	285	125	80	242	248	226	203	360	238	266	145	507	135
Bacteria	Firmicutes	Bacilli	Bacillales	Alicyclobacillaceae	unclassified (derived from Alicyclobacillaceae)	Bacillus tusciae	113	146	182	184	132	125	94	119	102	112	168	158	208	157	71	55	191	220	182	168	327	192	209	91	573	80
Bacteria	Firmicutes	Bacilli	Bacillales	Bacillaceae	Bacillus	Bacillus weihenstephanensis	53	110	163	92	116	59	94	67	59	79	72	67	104	68	45	16	89	90	77	69	109	91	84	53	150	85
Bacteria	Bacteroidetes	Bacteroidia	Bacteroidales	Bacteroidaceae	Bacteroides	Bacteroides caccae	1330	1427	1581	813	1723	1054	1460	1974	1183	1562	1895	2564	2000	1755	1680	929	1770	1696	972	1556	1080	2629	698	1733	975	2692
Bacteria	Bacteroidetes	Bacteroidia	Bacteroidales	Bacteroidaceae	Bacteroides	Bacteroides capillosus	9181	12350	11422	11460	8645	11792	5735	9592	10063	7799	9699	11082	19436	10976	4833	2960	13392	20195	15448	14862	19556	15263	12717	9386	37818	4699
Bacteria	Bacteroidetes	Bacteroidia	Bacteroidales	Bacteroidaceae	Bacteroides	Bacteroides cellulosilyticus	1932	1636	1615	1327	2478	1323	2690	3053	1812	2392	2869	3918	3367	4582	3063	1530	3543	2719	1573	2047	1585	6228	751	3841	1620	4685
Bacteria	Bacteroidetes	Bacteroidia	Bacteroidales	Bacteroidaceae	Bacteroides	Bacteroides coprocola	7030	3534	3690	2478	7471	2307	4047	4513	4073	4360	9256	7042	5862	3602	4306	9029	5422	6842	2144	4218	2940	6566	1060	3690	2858	6979
Bacteria	Bacteroidetes	Bacteroidia	Bacteroidales	Bacteroidaceae	Bacteroides	Bacteroides coprophilus	5160	3565	3458	2713	5554	2439	3155	3554	3538	3997	6277	5759	5465	2957	4331	2355	7115	11963	2008	4504	2550	8385	1316	3367	2494	8775
Bacteria	Bacteroidetes	Bacteroidia	Bacteroidales	Bacteroidaceae	Bacteroides	Bacteroides dorei	3786	3149	3354	2645	4230	2236	2975	3678	2782	3654	5876	5098	4948	3127	4676	1855	4865	3483	2058	3343	2873	4790	1273	3147	2511	6851
Bacteria	Bacteroidetes	Bacteroidia	Bacteroidales	Bacteroidaceae	Bacteroides	Bacteroides eggerthii	3288	2112	2022	1961	4487	965	2601	3179	2864	1951	6479	3126	3406	4801	2310	1084	2546	1933	1242	1684	1195	6982	598	4720	6065	3507
Bacteria	Bacteroidetes	Bacteroidia	Bacteroidales	Bacteroidaceae	Bacteroides	Bacteroides finegoldii	1880	1813	1775	1058	2507	891	1713	1911	1617	1950	3872	2838	1750	1874	1346	796	1540	1723	818	1388	1217	2647	1170	1551	1065	2121
Bacteria	Bacteroidetes	Bacteroidia	Bacteroidales	Bacteroidaceae	Bacteroides	Bacteroides fragilis	18920	13300	13479	11080	24671	9349	14353	18350	16342	17280	36935	24935	22615	22143	17456	8719	19687	15825	8907	14777	13187	30186	7139	20524	11677	27155
Bacteria	Bacteroidetes	Bacteroidia	Bacteroidales	Bacteroidaceae	Bacteroides	Bacteroides intestinalis	3043	1920	2137	1290	3989	1322	2514	3467	2519	2613	5693	3993	2909	4205	3480	1217	3363	2362	1558	2113	1537	6379	779	4054	1746	5106
Bacteria	Bacteroidetes	Bacteroidia	Bacteroidales	Bacteroidaceae	Bacteroides	Bacteroides ovatus	2176	2097	1999	1801	2304	2094	1902	2936	1708	3129	3028	4020	3990	2486	2733	1321	3974	2755	1941	2324	2325	3326	4707	2576	2247	4047
Bacteria	Bacteroidetes	Bacteroidia	Bacteroidales	Bacteroidaceae	Bacteroides	Bacteroides pectinophilus	907	1758	1476	1039	1170	1125	648	806	790	1074	927	1051	1313	897	524	160	1771	1091	925	838	1163	1181	2225	533	1984	638
Bacteria	Bacteroidetes	Bacteroidia	Bacteroidales	Bacteroidaceae	Bacteroides	Bacteroides plebeius	6668	3533	5559	2663	14104	2775	4079	4706	4905	4997	37661	6910	8343	4933	6909	2665	10109	7061	2663	5463	7129	7678	1147	4338	5725	8733
Bacteria	Bacteroidetes	Bacteroidia	Bacteroidales	Bacteroidaceae	Bacteroides	Bacteroides sp. 1_1_14	821	888	418	368	1053	4536	454	312	665	382	1567	673	694	337	464	281	408	410	265	338	381	548	225	297	360	806
Bacteria	Bacteroidetes	Bacteroidia	Bacteroidales	Bacteroidaceae	Bacteroides	Bacteroides sp. 1_1_6	11807	8352	8616	7041	13636	6140	8498	10336	8890	10594	18982	14503	12860	10834	12759	4390	14018	9184	5809	7872	8360	16154	6547	10684	7707	19877
Bacteria	Bacteroidetes	Bacteroidia	Bacteroidales	Bacteroidaceae	Bacteroides	Bacteroides sp. 20_3	4608	2401	2587	2670	3244	1551	3316	2848	2979	3092	4849	5339	3606	3976	4125	1369	3806	5109	4904	2299	2853	6058	1364	2804	2140	7152
Bacteria	Bacteroidetes	Bacteroidia	Bacteroidales	Bacteroidaceae	Bacteroides	Bacteroides sp. 2_1_16	4753	3248	3163	2597	6041	2223	4413	5110	4064	4694	8200	6726	5508	5703	4354	2258	5157	3837	2139	3910	2958	8291	1766	5429	2923	6626
Bacteria	Bacteroidetes	Bacteroidia	Bacteroidales	Bacteroidaceae	Bacteroides	Bacteroides sp. 2_1_22	89	58	55	67	72	202	66	110	56	194	97	172	129	121	158	32	249	111	44	71	158	141	203	64	80	309
Bacteria	Bacteroidetes	Bacteroidia	Bacteroidales	Bacteroidaceae	Bacteroides	Bacteroides sp. 2_1_33B	910	480	423	722	543	592	742	657	677	687	849	1320	969	1012	785	380	801	1187	1227	494	561	1498	200	723	325	1651
Bacteria	Bacteroidetes	Bacteroidia	Bacteroidales	Bacteroidaceae	Bacteroides	Bacteroides sp. 2_1_7	2146	1069	1110	1364	1634	928	1457	1700	1632	1656	2359	2794	2066	2022	1875	749	1951	2817	2712	1365	1611	3260	667	1696	1127	3436
Bacteria	Bacteroidetes	Bacteroidia	Bacteroidales	Bacteroidaceae	Bacteroides	Bacteroides sp. 2_2_4	1323	1310	1317	964	1611	817	924	1340	1286	1447	3236	1956	1697	1156	1825	511	2373	1448	803	1001	1410	1827	2196	1215	1332	2728
Bacteria	Bacteroidetes	Bacteroidia	Bacteroidales	Bacteroidaceae	Bacteroides	Bacteroides sp. 3_1_19	1354	761	838	1076	1097	586	937	898	997	1040	1729	1591	1917	1269	1456	731	1267	2020	1586	922	965	2306	485	1022	779	2472
Bacteria	Bacteroidetes	Bacteroidia	Bacteroidales	Bacteroidaceae	Bacteroides	Bacteroides sp. 3_1_23	263	378	329	180	358	171	279	205	315	376	644	358	814	279	513	215	474	331	153	232	380	343	492	181	269	564
Bacteria	Bacteroidetes	Bacteroidia	Bacteroidales	Bacteroidaceae	Bacteroides	Bacteroides sp. 3_1_33FAA	1047	1043	753	1596	1146	1204	649	1106	933	1173	1955	1967	1576	789	1090	576	1140	1234	593	958	1130	1427	425	914	621	1966
Bacteria	Bacteroidetes	Bacteroidia	Bacteroidales	Bacteroidaceae	Bacteroides	Bacteroides sp. 3_2_5	1097	948	815	691	1190	627	1007	1260	939	1071	1881	1516	1765	1422	1247	580	1272	1022	677	974	853	1912	530	1489	689	1891
Bacteria	Bacteroidetes	Bacteroidia	Bacteroidales	Bacteroidaceae	Bacteroides	Bacteroides sp. 4_3_47FAA	10116	6648	7279	6425	12676	5248	7052	8801	7955	9289	17337	13182	12627	7890	9922	5409	12648	9187	4445	8777	6005	11829	2661	7483	6068	15056
Bacteria	Bacteroidetes	Bacteroidia	Bacteroidales	Bacteroidaceae	Bacteroides	Bacteroides sp. 9_1_42FAA	1377	968	943	786	1563	924	650	964	1234	1168	2403	1576	1660	973	1155	572	1394	1008	603	967	823	1315	470	835	688	1499
Bacteria	Bacteroidetes	Bacteroidia	Bacteroidales	Bacteroidaceae	Bacteroides	Bacteroides sp. D1	145	127	152	133	166	84	203	211	142	299	179	351	551	236	180	109	401	241	143	122	307	284	544	186	235	285
Bacteria	Bacteroidetes	Bacteroidia	Bacteroidales	Bacteroidaceae	Bacteroides	Bacteroides sp. D2	1399	1363	1499	855	1491	1511	1361	1506	1130	1606	1973	2290	2427	1592	1677	853	2115	1404	1012	1027	1404	2107	1977	1247	1300	2760
Bacteria	Bacteroidetes	Bacteroidia	Bacteroidales	Bacteroidaceae	Bacteroides	Bacteroides sp. D20	1703	1412	1758	979	1755	941	2117	2848	1426	1727	2361	2534	1740	3952	1754	810	1846	1991	1116	1436	3418	7100	1527	4113	1068	3053
Bacteria	Bacteroidetes	Bacteroidia	Bacteroidales	Bacteroidaceae	Bacteroides	Bacteroides sp. D22	1311	1535	1595	604	1101	571	1033	915	840	1149	2111	1371	1133	904	1215	535	2039	905	557	594	1302	1088	1809	736	836	2037
Bacteria	Bacteroidetes	Bacteroidia	Bacteroidales	Bacteroidaceae	Bacteroides	Bacteroides stercoris	15619	6398	5285	7760	21307	1728	3108	4125	13661	2126	38354	3730	2554	5801	2142	1335	2367	2017	1385	1935	1581	8200	813	5378	1806	3606
Bacteria	Bacteroidetes	Bacteroidia	Bacteroidales	Bacteroidaceae	Bacteroides	Bacteroides thetaiotaomicron	11140	8225	8373	5856	14212	5166	7527	10220	9675	9904	20473	13958	13811	10170	10147	5701	11949	9024	5341	8576	8049	15288	7056	9526	7276	14543
Bacteria	Bacteroidetes	Bacteroidia	Bacteroidales	Bacteroidaceae	Bacteroides	Bacteroides uniformis	2849	2218	1959	1364	2866	1178	3341	4170	2335	2339	3946	3300	2699	6527	2333	1076	2951	2942	1524	1928	6089	9894	2287	6446	1337	3858
Bacteria	Bacteroidetes	Bacteroidia	Bacteroidales	Bacteroidaceae	Bacteroides	Bacteroides vulgatus	15197	9893	10980	11068	19308	8314	9930	13148	13068	14545	27054	20568	20047	12643	17809	8167	21082	15477	8034	14030	10405	18299	4812	12298	9638	24933
Bacteria	Bacteroidetes	Bacteroidia	Bacteroidales	Bacteroidaceae	Bacteroides	Bacteroides xylanisolvens	1004	853	897	626	985	893	743	1109	707	1233	1233	1329	1139	1057	744	432	1840	1215	676	950	970	1473	3059	820	1136	1574
Bacteria	Bacteroidetes	unclassified (derived from Bacteroidetes)	unclassified (derived from Bacteroidetes)	unclassified (derived from Bacteroidetes)	unclassified (derived from Bacteroidetes)	Bacteroidetes oral taxon 274	780	677	763	426	606	272	2380	431	426	407	834	511	765	464	675	178	553	2602	508	385	380	1719	358	364	384	992
Bacteria	Proteobacteria	Alphaproteobacteria	Rhizobiales	Bartonellaceae	Bartonella	Bartonella bacilliformis	11	12	7	12	8	5	11	12	10	8	6	8	10	23	9	6	5	23	22	15	8	24	14	9	17	7
Bacteria	Proteobacteria	Alphaproteobacteria	Rhizobiales	Bartonellaceae	Bartonella	Bartonella grahamii	4	6	6	3	4	7	4	2	0	1	10	6	3	9	6	0	8	10	10	14	3	10	3	3	6	10
Bacteria	Proteobacteria	Alphaproteobacteria	Rhizobiales	Bartonellaceae	Bartonella	Bartonella henselae	9	9	14	12	8	9	8	3	4	2	15	7	18	11	3	3	7	13	16	12	12	15	14	4	18	5
Bacteria	Proteobacteria	Alphaproteobacteria	Rhizobiales	Bartonellaceae	Bartonella	Bartonella quintana	4	8	7	9	6	5	3	10	3	8	16	5	16	18	1	5	12	5	15	11	11	10	8	8	14	15
Bacteria	Proteobacteria	Alphaproteobacteria	Rhizobiales	Bartonellaceae	Bartonella	Bartonella tribocorum	2	9	5	3	4	8	6	0	5	2	11	0	5	6	4	4	7	9	10	4	4	9	4	4	9	4
Bacteria	Proteobacteria	Deltaproteobacteria	Bdellovibrionales	Bdellovibrionaceae	Bdellovibrio	Bdellovibrio bacteriovorus	87	58	90	63	106	42	62	60	61	51	76	61	122	90	36	32	71	108	91	85	134	133	66	60	121	68
Bacteria	Proteobacteria	Gammaproteobacteria	Thiotrichales	Thiotrichaceae	Beggiatoa	Beggiatoa sp. PS	3	13	9	18	6	11	13	26	10	12	12	31	32	31	8	6	25	12	21	23	15	27	16	13	17	12
Bacteria	Proteobacteria	Gammaproteobacteria	Thiotrichales	Thiotrichaceae	Beggiatoa	Beggiatoa sp. SS	0	0	0	4	1	3	2	2	0	1	1	0	7	2	1	7	0	1	3	0	6	6	0	0	1	1
Bacteria	Proteobacteria	Alphaproteobacteria	Rhizobiales	Beijerinckiaceae	Beijerinckia	Beijerinckia indica	11	14	11	20	10	9	14	16	15	16	8	13	27	19	9	7	20	25	24	21	29	30	25	10	32	8
Bacteria	Proteobacteria	Gammaproteobacteria	Oceanospirillales	Oceanospirillaceae	Bermanella	Bermanella marisrubri	22	14	25	6	18	14	22	19	8	13	26	10	20	32	8	21	10	24	26	25	19	30	16	12	24	30
Bacteria	Actinobacteria	Actinobacteria (class)	Actinomycetales	Beutenbergiaceae	Beutenbergia	Beutenbergia cavernae	59	64	59	51	62	35	59	38	30	24	101	47	95	34	30	15	43	45	44	28	65	61	34	36	103	60
Bacteria	Actinobacteria	Actinobacteria (class)	Bifidobacteriales	Bifidobacteriaceae	Bifidobacterium	Bifidobacterium adolescentis	317	391	427	354	465	227	188	284	357	300	485	267	480	299	175	159	392	333	310	487	600	411	372	256	952	282
Bacteria	Actinobacteria	Actinobacteria (class)	Bifidobacteriales	Bifidobacteriaceae	Bifidobacterium	Bifidobacterium angulatum	21	32	31	29	23	43	14	30	21	30	35	39	42	28	15	21	35	42	31	47	37	39	36	25	83	15
Bacteria	Actinobacteria	Actinobacteria (class)	Bifidobacteriales	Bifidobacteriaceae	Bifidobacterium	Bifidobacterium animalis	186	327	228	232	251	257	152	183	161	197	179	203	287	227	115	67	210	202	192	199	357	227	331	118	559	201
Bacteria	Actinobacteria	Actinobacteria (class)	Bifidobacteriales	Bifidobacteriaceae	Bifidobacterium	Bifidobacterium bifidum	98	137	159	115	126	90	141	95	114	120	128	134	175	140	119	73	107	163	124	177	191	167	128	113	397	103
Bacteria	Actinobacteria	Actinobacteria (class)	Bifidobacteriales	Bifidobacteriaceae	Bifidobacterium	Bifidobacterium breve	167	45	34	145	51	25	24	28	43	24	54	25	79	12	28	27	33	28	35	60	46	37	26	25	49	38
Bacteria	Actinobacteria	Actinobacteria (class)	Bifidobacteriales	Bifidobacteriaceae	Bifidobacterium	Bifidobacterium catenulatum	15	21	26	24	12	15	21	20	12	21	33	15	51	25	25	8	17	23	17	22	19	37	19	12	34	40
Bacteria	Actinobacteria	Actinobacteria (class)	Bifidobacteriales	Bifidobacteriaceae	Bifidobacterium	Bifidobacterium dentium	226	194	269	208	349	163	110	168	166	160	282	166	295	188	90	169	268	213	222	236	270	284	266	118	449	142
Bacteria	Actinobacteria	Actinobacteria (class)	Bifidobacteriales	Bifidobacteriaceae	Bifidobacterium	Bifidobacterium gallicum	21	39	30	31	25	22	15	11	12	14	29	15	29	19	11	11	27	36	28	15	42	29	34	20	39	19
Bacteria	Actinobacteria	Actinobacteria (class)	Bifidobacteriales	Bifidobacteriaceae	Bifidobacterium	Bifidobacterium longum	556	896	802	739	799	664	522	618	691	655	807	777	1233	644	457	473	798	776	699	816	1185	848	804	545	1615	645
Bacteria	Actinobacteria	Actinobacteria (class)	Bifidobacteriales	Bifidobacteriaceae	Bifidobacterium	Bifidobacterium pseudocatenulatum	56	66	66	84	45	70	35	55	72	80	103	66	115	82	26	53	70	77	94	124	105	135	73	43	168	42
Bacteria	Planctomycetes	Planctomycetacia	Planctomycetales	Planctomycetaceae	Blastopirellula	Blastopirellula marina	55	101	93	71	71	41	94	118	39	53	65	103	158	92	35	24	61	100	88	89	89	252	63	45	149	86
Bacteria	Bacteroidetes	Flavobacteria	Flavobacteriales	Blattabacteriaceae	Blattabacterium	Blattabacterium sp. (Blattella germanica)	20	56	33	7	26	2	36	15	7	18	18	14	18	14	11	2	11	44	17	4	27	24	12	5	21	27
Bacteria	Bacteroidetes	Flavobacteria	Flavobacteriales	Blattabacteriaceae	Blattabacterium	Blattabacterium sp. (Periplaneta americana)	19	31	45	14	15	3	44	17	13	20	40	11	26	17	16	7	15	30	28	8	16	41	15	14	30	26
Bacteria	Firmicutes	Clostridia	Clostridiales	unclassified (derived from Clostridiales)	Blautia	Blautia hansenii	1266	1575	1575	1355	1499	1120	843	1061	802	1014	1086	1087	1448	876	450	152	1772	1268	1062	847	899	1098	1630	545	2278	636
Bacteria	Firmicutes	Clostridia	Clostridiales	unclassified (derived from Clostridiales)	Blautia	Blautia hydrogenotrophica	1141	1328	1347	1159	1220	1039	652	985	790	1078	1010	943	1459	864	399	190	1485	1186	1154	915	1334	1192	1654	598	2757	534
Bacteria	Proteobacteria	Betaproteobacteria	Burkholderiales	Alcaligenaceae	Bordetella	Bordetella avium	40	60	40	196	73	73	102	153	36	38	85	81	306	208	64	323	62	196	366	230	133	216	153	99	120	111
Bacteria	Proteobacteria	Betaproteobacteria	Burkholderiales	Alcaligenaceae	Bordetella	Bordetella bronchiseptica	50	73	81	270	82	114	128	248	72	62	49	113	365	297	62	465	122	255	513	301	185	299	214	115	147	141
Bacteria	Proteobacteria	Betaproteobacteria	Burkholderiales	Alcaligenaceae	Bordetella	Bordetella parapertussis	13	30	14	72	21	37	50	64	15	9	26	27	127	88	16	115	17	82	155	109	58	93	78	40	41	39
Bacteria	Proteobacteria	Betaproteobacteria	Burkholderiales	Alcaligenaceae	Bordetella	Bordetella pertussis	19	30	13	103	21	42	44	89	15	6	27	21	127	138	15	168	25	111	197	139	82	133	86	49	59	59
Bacteria	Proteobacteria	Betaproteobacteria	Burkholderiales	Alcaligenaceae	Bordetella	Bordetella petrii	29	39	31	136	45	51	69	107	48	20	59	50	238	166	44	265	53	157	313	195	99	153	116	70	67	86
Bacteria	Spirochaetes	Spirochaetes (class)	Spirochaetales	Spirochaetaceae	Borrelia	Borrelia afzelii	9	12	12	33	1	24	32	16	2	13	6	31	66	13	20	0	11	10	19	12	30	80	35	11	42	29
Bacteria	Spirochaetes	Spirochaetes (class)	Spirochaetales	Spirochaetaceae	Borrelia	Borrelia bavariensis	4	13	5	49	6	32	41	15	12	11	4	23	81	26	12	4	13	34	21	15	34	79	35	12	36	22
Bacteria	Spirochaetes	Spirochaetes (class)	Spirochaetales	Spirochaetaceae	Borrelia	Borrelia burgdorferi	4	14	13	60	7	44	64	17	3	10	8	58	137	34	27	6	11	41	37	27	75	160	55	28	32	66
Bacteria	Spirochaetes	Spirochaetes (class)	Spirochaetales	Spirochaetaceae	Borrelia	Borrelia duttonii	5	10	7	14	10	17	16	4	3	3	8	8	33	15	5	2	4	8	3	3	17	41	19	5	7	8
Bacteria	Spirochaetes	Spirochaetes (class)	Spirochaetales	Spirochaetaceae	Borrelia	Borrelia garinii	0	1	1	7	1	4	8	5	1	1	0	6	11	4	4	0	1	0	5	3	6	11	7	2	2	9
Bacteria	Spirochaetes	Spirochaetes (class)	Spirochaetales	Spirochaetaceae	Borrelia	Borrelia hermsii	7	15	11	39	10	25	53	18	3	11	6	40	69	29	17	3	6	19	20	12	31	74	34	18	22	30
Bacteria	Spirochaetes	Spirochaetes (class)	Spirochaetales	Spirochaetaceae	Borrelia	Borrelia recurrentis	6	3	4	10	3	10	7	8	3	3	5	6	33	5	5	1	9	13	6	9	14	33	3	7	14	10
Bacteria	Spirochaetes	Spirochaetes (class)	Spirochaetales	Spirochaetaceae	Borrelia	Borrelia sp. SV1	1	0	0	1	0	0	4	0	0	0	1	1	1	0	1	0	0	1	1	1	1	1	0	0	2	1
Bacteria	Spirochaetes	Spirochaetes (class)	Spirochaetales	Spirochaetaceae	Borrelia	Borrelia spielmanii	0	1	1	7	0	3	8	3	0	0	0	5	10	3	2	1	1	1	1	1	2	12	4	0	1	5
Bacteria	Spirochaetes	Spirochaetes (class)	Spirochaetales	Spirochaetaceae	Borrelia	Borrelia turicatae	6	7	10	45	3	17	25	6	6	5	4	22	91	23	17	2	12	10	21	20	21	65	32	17	19	28
Bacteria	Spirochaetes	Spirochaetes (class)	Spirochaetales	Spirochaetaceae	Borrelia	Borrelia valaisiana	0	0	0	11	0	7	2	2	1	0	0	1	9	2	1	0	0	2	3	3	2	13	5	1	2	4
Bacteria	Actinobacteria	Actinobacteria (class)	Actinomycetales	Dermabacteraceae	Brachybacterium	Brachybacterium faecium	29	42	49	49	57	49	32	32	45	25	46	47	79	61	27	19	42	62	60	47	68	84	56	28	86	18
Bacteria	Spirochaetes	Spirochaetes (class)	Spirochaetales	Brachyspiraceae	Brachyspira	Brachyspira hyodysenteriae	155	232	258	250	187	202	154	188	152	169	226	224	325	302	90	77	244	270	254	274	456	323	222	158	438	141
Bacteria	Spirochaetes	Spirochaetes (class)	Spirochaetales	Brachyspiraceae	Brachyspira	Brachyspira murdochii	340	463	412	461	382	382	432	369	311	369	466	459	633	575	195	174	466	532	531	502	921	665	532	359	970	240
Bacteria	Spirochaetes	Spirochaetes (class)	Spirochaetales	Brachyspiraceae	Brachyspira	Brachyspira pilosicoli	162	311	202	182	153	181	198	126	119	137	154	152	372	252	80	61	225	215	189	175	300	281	225	116	386	109
Bacteria	Proteobacteria	Alphaproteobacteria	Rhizobiales	Bradyrhizobiaceae	Bradyrhizobium	Bradyrhizobium japonicum	81	71	54	80	67	32	68	67	46	28	91	55	103	73	31	40	50	91	85	68	94	110	59	35	140	53
Bacteria	Proteobacteria	Alphaproteobacteria	Rhizobiales	Bradyrhizobiaceae	Bradyrhizobium	Bradyrhizobium sp. BTAi1	41	23	38	57	48	32	155	60	30	32	40	30	85	60	27	39	43	81	83	65	73	86	52	43	62	31
Bacteria	Proteobacteria	Alphaproteobacteria	Rhizobiales	Bradyrhizobiaceae	Bradyrhizobium	Bradyrhizobium sp. ORS278	21	28	33	45	28	32	33	55	33	32	52	32	79	46	21	19	37	55	61	40	56	65	32	31	53	24
Bacteria	Firmicutes	Bacilli	Bacillales	Paenibacillaceae	Brevibacillus	Brevibacillus borstelensis	0	0	0	0	0	0	0	0	0	0	0	0	0	0	0	0	0	0	0	0	0	0	0	0	1	0
Bacteria	Firmicutes	Bacilli	Bacillales	Paenibacillaceae	Brevibacillus	Brevibacillus brevis	233	314	290	282	264	205	242	212	206	213	279	231	366	371	118	78	328	349	293	293	531	352	385	185	626	150
Bacteria	Actinobacteria	Actinobacteria (class)	Actinomycetales	Brevibacteriaceae	Brevibacterium	Brevibacterium linens	15	37	26	26	32	20	34	34	13	15	29	22	27	24	11	11	37	34	36	37	39	41	44	32	80	17
Bacteria	Actinobacteria	Actinobacteria (class)	Actinomycetales	Brevibacteriaceae	Brevibacterium	Brevibacterium mcbrellneri	2	12	5	5	4	7	6	4	3	6	7	8	10	9	1	8	3	10	12	9	15	7	10	8	21	3
Bacteria	Proteobacteria	Alphaproteobacteria	Caulobacterales	Caulobacteraceae	Brevundimonas	Brevundimonas sp. BAL3	12	5	5	9	7	16	18	7	5	9	9	9	49	11	2	9	5	27	13	21	15	12	9	5	13	7
Bacteria	Proteobacteria	Alphaproteobacteria	Caulobacterales	Caulobacteraceae	Brevundimonas	Brevundimonas subvibrioides	19	19	20	21	16	17	21	16	13	13	15	16	25	24	17	8	19	27	25	32	26	39	26	7	29	18
Bacteria	Proteobacteria	Alphaproteobacteria	Rhizobiales	Brucellaceae	Brucella	Brucella abortus	5	2	10	8	7	4	6	3	5	5	4	8	26	23	4	4	12	9	17	17	9	30	8	4	23	5
Bacteria	Proteobacteria	Alphaproteobacteria	Rhizobiales	Brucellaceae	Brucella	Brucella canis	0	1	1	2	6	0	1	2	0	0	0	0	1	0	2	0	3	0	2	2	1	1	2	1	4	0
Bacteria	Proteobacteria	Alphaproteobacteria	Rhizobiales	Brucellaceae	Brucella	Brucella ceti	0	0	0	0	0	0	0	2	0	0	0	0	1	1	0	0	1	0	2	1	0	1	1	0	1	0
Bacteria	Proteobacteria	Alphaproteobacteria	Rhizobiales	Brucellaceae	Brucella	Brucella melitensis	21	18	18	16	18	18	15	22	7	11	25	17	34	34	7	8	24	36	30	27	37	40	24	20	35	23
Bacteria	Proteobacteria	Alphaproteobacteria	Rhizobiales	Brucellaceae	Brucella	Brucella microti	1	0	1	1	0	2	0	1	0	2	1	1	1	0	0	1	1	1	1	1	0	1	2	0	1	1
Bacteria	Proteobacteria	Alphaproteobacteria	Rhizobiales	Brucellaceae	Brucella	Brucella neotomae	0	0	1	0	0	0	0	0	0	0	0	0	0	0	6	1	0	0	1	5	1	1	0	0	0	0
Bacteria	Proteobacteria	Alphaproteobacteria	Rhizobiales	Brucellaceae	Brucella	Brucella ovis	1	0	1	0	1	0	1	0	1	0	1	1	3	1	1	0	0	1	5	2	2	3	2	1	1	2
Bacteria	Proteobacteria	Alphaproteobacteria	Rhizobiales	Brucellaceae	Brucella	Brucella pinnipedialis	6	5	5	4	11	3	4	11	1	3	7	6	11	8	7	10	8	10	8	8	6	13	4	5	7	3
Bacteria	Proteobacteria	Alphaproteobacteria	Rhizobiales	Brucellaceae	Brucella	Brucella sp. 83/13	1	0	1	4	0	2	0	1	1	0	0	1	3	2	0	0	0	1	1	4	2	4	3	0	0	2
Bacteria	Proteobacteria	Alphaproteobacteria	Rhizobiales	Brucellaceae	Brucella	Brucella sp. BO1	1	0	0	1	1	2	0	0	0	0	0	0	0	1	0	2	0	0	3	1	3	0	0	0	1	2
Bacteria	Proteobacteria	Alphaproteobacteria	Rhizobiales	Brucellaceae	Brucella	Brucella sp. BO2	0	0	0	2	0	0	6	2	0	1	1	1	1	1	0	0	0	0	0	0	1	1	0	0	2	2
Bacteria	Proteobacteria	Alphaproteobacteria	Rhizobiales	Brucellaceae	Brucella	Brucella sp. F5/99	0	1	0	0	0	0	0	0	0	0	0	0	0	0	0	0	0	0	0	0	0	0	0	0	0	0
Bacteria	Proteobacteria	Alphaproteobacteria	Rhizobiales	Brucellaceae	Brucella	Brucella sp. NF 2653	0	0	0	0	0	0	0	0	1	0	0	0	0	0	0	0	0	0	0	0	0	0	0	0	0	0
Bacteria	Proteobacteria	Alphaproteobacteria	Rhizobiales	Brucellaceae	Brucella	Brucella sp. NVSL 07-0026	0	0	0	0	1	0	0	0	0	0	0	0	0	0	1	0	0	0	0	0	2	7	1	1	0	1
Bacteria	Proteobacteria	Alphaproteobacteria	Rhizobiales	Brucellaceae	Brucella	Brucella suis	10	8	10	9	9	7	6	9	15	10	8	7	19	35	10	2	6	11	13	18	18	30	15	5	18	7
Bacteria	Proteobacteria	Gammaproteobacteria	Enterobacteriales	Enterobacteriaceae	Buchnera	Buchnera aphidicola	15	12	16	11	12	8	38	16	13	10	16	8	22	40	9	13	16	18	18	13	25	28	24	8	16	15
Bacteria	Firmicutes	Erysipelotrichi	Erysipelotrichales	Erysipelotrichaceae	Bulleidia	Bulleidia extructa	120	144	130	120	118	89	232	73	63	116	93	113	173	156	41	41	139	143	112	125	217	131	143	54	329	55
Bacteria	Proteobacteria	Betaproteobacteria	Burkholderiales	Burkholderiaceae	Burkholderia	Burkholderia ambifaria	73	47	50	161	38	57	106	140	44	39	47	70	192	192	30	209	50	169	276	184	105	172	115	64	117	78
Bacteria	Proteobacteria	Betaproteobacteria	Burkholderiales	Burkholderiaceae	Burkholderia	Burkholderia cenocepacia	57	53	49	140	88	68	88	157	84	44	66	70	231	172	42	243	98	187	292	185	170	192	147	66	135	82
Bacteria	Proteobacteria	Betaproteobacteria	Burkholderiales	Burkholderiaceae	Burkholderia	Burkholderia cepacia	0	0	0	0	0	0	0	0	0	0	0	1	2	0	0	0	1	0	0	1	0	0	0	0	0	0
Bacteria	Proteobacteria	Betaproteobacteria	Burkholderiales	Burkholderiaceae	Burkholderia	Burkholderia dolosa	5	10	4	28	6	10	17	42	4	3	17	14	36	71	7	42	8	36	48	34	27	36	22	11	25	31
Bacteria	Proteobacteria	Betaproteobacteria	Burkholderiales	Burkholderiaceae	Burkholderia	Burkholderia glumae	25	28	44	72	57	37	50	62	30	26	38	34	98	146	18	131	30	67	123	91	74	80	61	46	49	53
Bacteria	Proteobacteria	Betaproteobacteria	Burkholderiales	Burkholderiaceae	Burkholderia	Burkholderia graminis	3	4	4	22	2	9	10	9	2	8	4	9	21	34	3	15	2	25	42	23	11	45	11	5	14	9
Bacteria	Proteobacteria	Betaproteobacteria	Burkholderiales	Burkholderiaceae	Burkholderia	Burkholderia mallei	1	5	3	5	4	8	19	11	5	1	7	5	23	15	2	16	7	12	22	39	17	19	20	6	13	7
Bacteria	Proteobacteria	Betaproteobacteria	Burkholderiales	Burkholderiaceae	Burkholderia	Burkholderia multivorans	29	44	44	102	26	53	63	83	46	14	71	38	157	109	27	180	30	97	144	98	69	102	71	51	64	53
Bacteria	Proteobacteria	Betaproteobacteria	Burkholderiales	Burkholderiaceae	Burkholderia	Burkholderia oklahomensis	2	2	7	19	5	9	14	31	2	2	8	7	23	14	3	29	5	14	28	23	11	19	19	7	14	6
Bacteria	Proteobacteria	Betaproteobacteria	Burkholderiales	Burkholderiaceae	Burkholderia	Burkholderia phymatum	35	48	43	66	35	43	46	77	23	18	54	30	185	101	15	113	29	82	144	82	51	96	65	40	55	60
Bacteria	Proteobacteria	Betaproteobacteria	Burkholderiales	Burkholderiaceae	Burkholderia	Burkholderia phytofirmans	24	26	20	39	27	22	23	40	13	24	14	27	67	73	13	54	22	54	60	63	37	63	34	20	45	25
Bacteria	Proteobacteria	Betaproteobacteria	Burkholderiales	Burkholderiaceae	Burkholderia	Burkholderia pseudomallei	54	75	54	228	74	113	143	222	65	91	101	181	358	360	72	375	86	316	531	278	229	280	199	100	192	125
Bacteria	Proteobacteria	Betaproteobacteria	Burkholderiales	Burkholderiaceae	Burkholderia	Burkholderia rhizoxinica	24	22	18	72	9	45	53	75	19	10	15	20	114	95	12	127	15	68	139	85	47	83	58	23	44	63
Bacteria	Proteobacteria	Betaproteobacteria	Burkholderiales	Burkholderiaceae	Burkholderia	Burkholderia sp. 383	33	27	32	86	55	34	29	59	51	29	53	34	105	69	27	96	59	70	105	82	63	109	67	35	53	56
Bacteria	Proteobacteria	Betaproteobacteria	Burkholderiales	Burkholderiaceae	Burkholderia	Burkholderia sp. CCGE1001	5	5	3	15	5	4	7	22	3	2	4	2	22	20	3	20	4	16	19	18	11	14	17	6	11	6
Bacteria	Proteobacteria	Betaproteobacteria	Burkholderiales	Burkholderiaceae	Burkholderia	Burkholderia sp. CCGE1002	11	26	12	52	14	26	33	49	14	33	10	39	85	60	13	83	22	69	96	76	55	72	45	38	41	28
Bacteria	Proteobacteria	Betaproteobacteria	Burkholderiales	Burkholderiaceae	Burkholderia	Burkholderia sp. CCGE1003	9	14	10	39	18	19	16	39	30	7	16	32	58	51	14	65	10	56	73	52	35	55	39	24	24	31
Bacteria	Proteobacteria	Betaproteobacteria	Burkholderiales	Burkholderiaceae	Burkholderia	Burkholderia sp. Ch1-1	7	5	2	8	7	7	10	20	2	1	5	8	12	28	5	32	2	15	15	19	9	14	7	1	8	7
Bacteria	Proteobacteria	Betaproteobacteria	Burkholderiales	Burkholderiaceae	Burkholderia	Burkholderia sp. H160	3	8	8	16	7	11	14	29	5	2	4	15	30	38	13	38	4	20	38	23	19	27	15	11	15	8
Bacteria	Proteobacteria	Betaproteobacteria	Burkholderiales	Burkholderiaceae	Burkholderia	Burkholderia thailandensis	20	28	25	80	22	31	43	76	21	25	20	33	140	107	12	173	24	96	163	134	77	112	91	30	58	53
Bacteria	Proteobacteria	Betaproteobacteria	Burkholderiales	Burkholderiaceae	Burkholderia	Burkholderia ubonensis	6	4	2	21	6	10	12	15	5	2	1	8	34	21	3	29	5	14	22	14	14	18	11	6	11	5
Bacteria	Proteobacteria	Betaproteobacteria	Burkholderiales	Burkholderiaceae	Burkholderia	Burkholderia vietnamiensis	29	35	52	55	39	38	42	74	62	37	53	39	146	91	30	110	39	106	144	69	92	98	60	33	66	73
Bacteria	Proteobacteria	Betaproteobacteria	Burkholderiales	Burkholderiaceae	Burkholderia	Burkholderia xenovorans	35	62	55	144	56	60	97	116	45	32	69	59	214	170	37	177	48	169	257	159	116	154	127	72	114	73
Bacteria	Proteobacteria	Betaproteobacteria	Burkholderiales	unclassified (derived from Burkholderiales)	unclassified (derived from Burkholderiales)	Burkholderiales bacterium 1_1_47	166	383	123	2609	215	973	1296	2299	225	58	284	487	3689	3242	328	4704	420	2946	5268	2854	1658	2725	2092	1103	779	1141
Bacteria	Firmicutes	Clostridia	Clostridiales	Lachnospiraceae	Butyrivibrio	Butyrivibrio crossotus	897	2431	1369	1043	996	993	642	831	586	937	611	1054	2645	654	392	104	2949	1074	1096	1348	810	1021	1813	527	5283	535
Bacteria	Firmicutes	Clostridia	Clostridiales	Lachnospiraceae	Butyrivibrio	Butyrivibrio fibrisolvens	0	3	0	0	0	0	0	0	0	0	2	0	0	0	0	0	0	1	0	0	0	0	0	0	0	0
Bacteria	Proteobacteria	Gammaproteobacteria	Thiotrichales	unclassified (derived from Thiotrichales)	unclassified (derived from Thiotrichales)	Caedibacter taeniospiralis	0	0	0	0	0	0	0	0	0	6	0	0	0	0	0	0	0	0	0	0	0	0	0	0	0	0
Bacteria	Firmicutes	Clostridia	Thermoanaerobacterales	Thermoanaerobacteraceae	Caldanaerobacter	Caldanaerobacter subterraneus	1010	1196	1309	1272	1219	975	891	870	856	844	1183	1056	1742	1452	542	323	1336	1556	1377	1359	2343	1475	1573	780	3700	620
Bacteria	Firmicutes	Clostridia	Thermoanaerobacterales	Thermoanaerobacterales Family III. Incertae Sedis	Caldicellulosiruptor	Caldicellulosiruptor bescii	197	239	228	245	236	220	260	224	160	179	228	190	370	296	103	63	274	308	306	257	371	305	255	136	700	122
Bacteria	Firmicutes	Clostridia	Thermoanaerobacterales	Thermoanaerobacterales Family III. Incertae Sedis	Caldicellulosiruptor	Caldicellulosiruptor hydrothermalis	76	103	78	105	84	69	77	73	65	49	87	83	155	110	27	33	103	106	118	88	137	98	93	52	267	45
Bacteria	Firmicutes	Clostridia	Thermoanaerobacterales	Thermoanaerobacterales Family III. Incertae Sedis	Caldicellulosiruptor	Caldicellulosiruptor kristjanssonii	50	76	71	113	72	56	214	45	54	49	64	57	98	108	19	17	76	77	96	73	107	65	81	37	190	34
Bacteria	Firmicutes	Clostridia	Thermoanaerobacterales	Thermoanaerobacterales Family III. Incertae Sedis	Caldicellulosiruptor	Caldicellulosiruptor kronotskyensis	48	82	72	94	68	41	33	45	50	46	85	76	109	52	23	10	79	62	78	81	84	88	81	34	192	39
Bacteria	Firmicutes	Clostridia	Thermoanaerobacterales	Thermoanaerobacterales Family III. Incertae Sedis	Caldicellulosiruptor	Caldicellulosiruptor lactoaceticus	42	34	38	32	47	38	24	33	17	21	35	33	62	24	10	9	48	60	49	23	52	44	27	15	106	13
Bacteria	Firmicutes	Clostridia	Thermoanaerobacterales	Thermoanaerobacterales Family III. Incertae Sedis	Caldicellulosiruptor	Caldicellulosiruptor obsidiansis	106	96	133	110	99	81	85	81	68	72	92	83	163	124	36	22	109	136	134	110	219	97	166	57	301	56
Bacteria	Firmicutes	Clostridia	Thermoanaerobacterales	Thermoanaerobacterales Family III. Incertae Sedis	Caldicellulosiruptor	Caldicellulosiruptor owensensis	86	97	135	116	99	72	85	76	69	67	96	69	153	126	36	19	106	112	84	96	166	81	101	49	275	45
Bacteria	Firmicutes	Clostridia	Thermoanaerobacterales	Thermoanaerobacterales Family III. Incertae Sedis	Caldicellulosiruptor	Caldicellulosiruptor saccharolyticus	876	1126	1126	1174	1018	863	809	782	735	701	1027	935	1520	1092	445	267	1165	1329	1209	1030	1693	1252	1242	582	3076	571
Bacteria	Deferribacteres	Deferribacteres (class)	Deferribacterales	Deferribacteraceae	Calditerrivibrio	Calditerrivibrio nitroreducens	37	41	50	59	59	31	60	65	38	42	43	48	100	164	29	29	52	77	76	70	156	99	75	43	120	53
Bacteria	Proteobacteria	Gammaproteobacteria	unclassified (derived from Gammaproteobacteria)	unclassified (derived from Gammaproteobacteria)	unclassified (derived from Gammaproteobacteria)	Calyptogena okutanii thioautotrophic gill symbiont	8	9	8	12	8	5	4	10	3	5	6	7	16	28	3	7	7	9	14	12	42	12	13	4	17	7
Bacteria	Proteobacteria	Epsilonproteobacteria	Nautiliales	Nautiliaceae	Caminibacter	Caminibacter mediatlanticus	2	11	8	16	10	9	47	9	7	3	7	7	28	37	7	6	6	14	17	10	21	8	20	6	13	9
Bacteria	Proteobacteria	Epsilonproteobacteria	Campylobacterales	Campylobacteraceae	Campylobacter	Campylobacter coli	72	146	80	82	86	106	54	97	54	39	65	112	124	82	50	20	126	74	95	51	95	128	128	48	284	73
Bacteria	Proteobacteria	Epsilonproteobacteria	Campylobacterales	Campylobacteraceae	Campylobacter	Campylobacter concisus	36	39	46	59	44	43	52	46	21	49	46	63	142	70	47	34	64	56	82	78	120	77	182	32	86	52
Bacteria	Proteobacteria	Epsilonproteobacteria	Campylobacterales	Campylobacteraceae	Campylobacter	Campylobacter curvus	39	72	40	83	36	51	65	81	25	57	40	40	144	74	51	53	70	95	90	105	218	92	263	46	114	65
Bacteria	Proteobacteria	Epsilonproteobacteria	Campylobacterales	Campylobacteraceae	Campylobacter	Campylobacter fetus	37	40	36	104	37	38	35	45	23	90	20	128	288	72	179	34	70	40	55	128	265	69	1633	195	94	271
Bacteria	Proteobacteria	Epsilonproteobacteria	Campylobacterales	Campylobacteraceae	Campylobacter	Campylobacter gracilis	5	11	19	22	20	16	19	12	18	15	15	24	100	42	18	27	23	25	19	39	39	39	141	35	32	28
Bacteria	Proteobacteria	Epsilonproteobacteria	Campylobacterales	Campylobacteraceae	Campylobacter	Campylobacter hominis	75	94	87	78	57	55	103	100	60	84	76	85	206	59	39	53	99	106	70	92	102	167	139	67	111	94
Bacteria	Proteobacteria	Epsilonproteobacteria	Campylobacterales	Campylobacteraceae	Campylobacter	Campylobacter jejuni	118	174	186	151	147	150	123	166	76	163	134	141	344	297	87	74	297	146	182	150	428	158	651	114	182	175
Bacteria	Proteobacteria	Epsilonproteobacteria	Campylobacterales	Campylobacteraceae	Campylobacter	Campylobacter lari	28	31	28	30	15	35	29	21	8	25	21	35	85	80	20	9	21	34	44	29	75	45	101	18	35	47
Bacteria	Proteobacteria	Epsilonproteobacteria	Campylobacterales	Campylobacteraceae	Campylobacter	Campylobacter rectus	5	12	12	26	8	10	10	16	8	11	4	9	61	23	26	37	21	28	50	36	24	31	96	21	26	20
Bacteria	Proteobacteria	Epsilonproteobacteria	Campylobacterales	Campylobacteraceae	Campylobacter	Campylobacter showae	5	6	13	14	4	13	7	8	6	10	9	14	63	15	23	5	6	20	14	22	36	15	131	18	21	24
Bacteria	Proteobacteria	Epsilonproteobacteria	Campylobacterales	Campylobacteraceae	Campylobacter	Campylobacter upsaliensis	26	22	25	33	26	55	54	36	17	36	20	43	112	58	26	18	27	46	29	41	61	52	79	33	46	38
Bacteria	Proteobacteria	Epsilonproteobacteria	Campylobacterales	unclassified (derived from Campylobacterales)	unclassified (derived from Campylobacterales)	Campylobacterales bacterium GD 1	15	17	9	24	16	16	11	14	4	12	6	29	70	49	22	19	19	14	9	6	26	18	30	13	17	14
Bacteria	Proteobacteria	Betaproteobacteria	unclassified (derived from Betaproteobacteria)	unclassified (derived from Betaproteobacteria)	Candidatus Accumulibacter	Candidatus Accumulibacter phosphatis	36	54	30	127	30	57	80	155	19	31	46	61	212	152	41	230	48	145	230	144	85	174	109	76	114	86
Bacteria	Bacteroidetes	unclassified (derived from Bacteroidetes)	unclassified (derived from Bacteroidetes)	unclassified (derived from Bacteroidetes)	Candidatus Amoebophilus	Candidatus Amoebophilus asiaticus	154	150	176	63	150	42	156	77	46	56	120	68	153	77	85	28	75	174	81	67	146	141	71	50	115	151
Bacteria	Bacteroidetes	Bacteroidia	Bacteroidales	unclassified (derived from Bacteroidales)	Candidatus Azobacteroides	Candidatus Azobacteroides pseudotrichonymphae	504	403	563	330	597	185	773	295	271	347	658	423	372	382	533	108	468	722	344	348	335	659	257	298	396	758
Bacteria	Proteobacteria	Gammaproteobacteria	unclassified (derived from Gammaproteobacteria)	unclassified (derived from Gammaproteobacteria)	unclassified (derived from Gammaproteobacteria)	Candidatus Baumannia cicadellinicola	11	15	11	11	2	7	9	15	12	8	8	12	11	10	1	1	8	40	19	13	13	25	18	12	20	4
Bacteria	Proteobacteria	Gammaproteobacteria	Enterobacteriales	Enterobacteriaceae	Candidatus Blochmannia	Candidatus Blochmannia floridanus	2	8	6	3	6	2	3	5	4	2	4	4	4	9	4	2	3	4	5	2	6	5	10	3	12	6
Bacteria	Proteobacteria	Gammaproteobacteria	Enterobacteriales	Enterobacteriaceae	Candidatus Blochmannia	Candidatus Blochmannia pennsylvanicus	5	10	24	6	2	3	6	3	1	3	2	5	10	1	3	3	6	4	3	5	9	8	5	1	8	4
Bacteria	Proteobacteria	Gammaproteobacteria	unclassified (derived from Gammaproteobacteria)	unclassified (derived from Gammaproteobacteria)	Candidatus Carsonella	Candidatus Carsonella ruddii	0	16	0	0	0	1	1	0	1	0	1	0	0	0	0	0	0	1	0	0	0	0	0	0	0	0
Bacteria	unclassified (derived from Bacteria)	unclassified (derived from Bacteria)	unclassified (derived from Bacteria)	unclassified (derived from Bacteria)	Candidatus Cloacamonas	Candidatus Cloacamonas acidaminovorans	19	19	37	27	27	17	55	35	11	22	30	45	72	193	28	11	35	52	43	32	111	95	43	16	45	57
Bacteria	Firmicutes	Clostridia	Clostridiales	Peptococcaceae	Candidatus Desulforudis	Candidatus Desulforudis audaxviator	166	207	221	244	228	202	140	154	148	167	263	177	349	321	76	63	218	282	241	244	501	253	318	126	571	139
Bacteria	Proteobacteria	Gammaproteobacteria	Enterobacteriales	Enterobacteriaceae	Candidatus Hamiltonella	Candidatus Hamiltonella defensa	5	13	2	7	3	8	9	4	7	3	7	5	9	12	7	5	6	18	17	7	13	16	17	2	27	3
Bacteria	Proteobacteria	Alphaproteobacteria	Rhizobiales	unclassified (derived from Rhizobiales)	Candidatus Hodgkinia	Candidatus Hodgkinia cicadicola	0	0	0	0	0	0	1	0	0	0	0	0	0	0	0	0	0	0	0	0	0	0	0	0	0	0
Bacteria	Acidobacteria	unclassified (derived from Acidobacteria)	unclassified (derived from Acidobacteria)	unclassified (derived from Acidobacteria)	Candidatus Koribacter	Candidatus Koribacter versatilis	144	83	137	165	126	78	105	104	80	108	179	108	230	213	77	63	98	173	147	120	255	302	165	74	239	115
Bacteria	Proteobacteria	Alphaproteobacteria	Rhizobiales	Rhizobiaceae	Candidatus Liberibacter	Candidatus Liberibacter asiaticus	2	1	5	5	1	0	6	4	0	1	0	3	4	6	0	4	3	1	6	3	4	6	4	2	1	5
Bacteria	Proteobacteria	Alphaproteobacteria	Rhizobiales	Rhizobiaceae	Candidatus Liberibacter	Candidatus Liberibacter solanacearum	4	1	1	3	0	1	1	4	0	1	1	1	1	15	7	3	11	2	7	3	2	5	3	2	2	0
Bacteria	Nitrospirae	Nitrospira (class)	Nitrospirales	Nitrospiraceae	Nitrospira	Candidatus Nitrospira defluvii	22	35	37	37	34	28	40	44	24	23	50	39	110	93	23	18	49	53	52	42	74	66	52	42	83	34
Bacteria	Proteobacteria	Alphaproteobacteria	Rickettsiales	unclassified (derived from Rickettsiales)	Candidatus Pelagibacter	Candidatus Pelagibacter sp. HTCC7211	1	1	1	3	0	4	9	4	1	0	1	4	2	8	1	3	3	9	4	2	12	5	1	2	3	5
Bacteria	Proteobacteria	Alphaproteobacteria	Rickettsiales	unclassified (derived from Rickettsiales)	Candidatus Pelagibacter	Candidatus Pelagibacter ubique	35	13	24	20	20	9	19	12	4	4	12	8	22	14	6	6	10	14	20	20	26	18	22	14	19	14
Bacteria	Tenericutes	Mollicutes	Acholeplasmatales	Acholeplasmataceae	Candidatus Phytoplasma	Candidatus Phytoplasma australiense	8	6	7	8	8	2	36	1	8	3	18	5	6	9	3	6	5	4	9	4	21	14	4	0	12	3
Bacteria	Tenericutes	Mollicutes	Acholeplasmatales	Acholeplasmataceae	Candidatus Phytoplasma	Candidatus Phytoplasma mali	3	4	6	3	4	1	26	7	6	5	4	1	5	22	2	1	4	3	1	3	23	6	3	0	9	1
Bacteria	Candidatus Poribacteria	unclassified (derived from Candidatus Poribacteria)	unclassified (derived from Candidatus Poribacteria)	unclassified (derived from Candidatus Poribacteria)	unclassified (derived from Candidatus Poribacteria)	Candidatus Poribacteria sp. WGA-A3	2	5	8	6	8	3	4	9	14	7	13	14	22	50	13	18	11	15	19	13	33	9	10	3	19	13
Bacteria	Chlamydiae	Chlamydiae (class)	Chlamydiales	Parachlamydiaceae	Candidatus Protochlamydia	Candidatus Protochlamydia amoebophila	32	33	42	49	34	22	57	78	30	30	34	62	100	48	18	15	30	74	55	46	54	145	30	16	89	32
Bacteria	Proteobacteria	Alphaproteobacteria	unclassified (derived from Alphaproteobacteria)	unclassified (derived from Alphaproteobacteria)	Candidatus Puniceispirillum	Candidatus Puniceispirillum marinum	4	10	6	18	7	7	17	8	9	6	8	14	20	19	5	2	6	20	21	21	18	42	15	7	19	8
Bacteria	Proteobacteria	Gammaproteobacteria	Enterobacteriales	Enterobacteriaceae	Candidatus Regiella	Candidatus Regiella insecticola	6	3	7	2	3	4	4	8	2	1	0	2	10	3	3	3	3	11	9	13	8	8	2	4	4	9
Bacteria	Proteobacteria	Gammaproteobacteria	Enterobacteriales	Enterobacteriaceae	Candidatus Riesia	Candidatus Riesia pediculicola	1	1	0	5	2	1	2	0	1	0	1	1	1	10	0	0	2	3	2	0	12	1	4	2	1	1
Bacteria	Proteobacteria	Gammaproteobacteria	unclassified (derived from Gammaproteobacteria)	unclassified (derived from Gammaproteobacteria)	unclassified (derived from Gammaproteobacteria)	Candidatus Ruthia magnifica	8	12	8	12	8	13	14	20	5	6	6	14	22	28	5	5	18	13	33	20	18	18	16	12	26	12
Bacteria	Acidobacteria	Solibacteres	Solibacterales	Solibacteraceae	Candidatus Solibacter	Candidatus Solibacter usitatus	187	190	173	235	206	145	209	248	155	243	254	331	545	336	309	136	352	460	284	331	457	477	216	188	554	411
Bacteria	Bacteroidetes	Flavobacteria	Flavobacteriales	unclassified (derived from Flavobacteriales)	Candidatus Sulcia	Candidatus Sulcia muelleri	19	10	28	5	9	5	21	4	4	6	16	7	31	5	3	0	33	10	12	11	25	11	7	16	10	16
Bacteria	Proteobacteria	Betaproteobacteria	Burkholderiales	Oxalobacteraceae	Candidatus Zinderia	Candidatus Zinderia insecticola	0	0	0	0	0	0	0	0	0	0	0	0	0	0	0	1	1	0	1	0	2	2	0	0	0	0
Bacteria	Bacteroidetes	Flavobacteria	Flavobacteriales	Flavobacteriaceae	Capnocytophaga	Capnocytophaga gingivalis	273	226	256	131	191	74	313	135	98	111	288	128	263	167	114	69	135	327	179	112	97	252	76	122	125	391
Bacteria	Bacteroidetes	Flavobacteria	Flavobacteriales	Flavobacteriaceae	Capnocytophaga	Capnocytophaga ochracea	1008	911	1130	363	910	256	866	505	438	502	1061	640	880	433	492	247	511	1184	481	512	637	784	324	379	514	1022
Bacteria	Bacteroidetes	Flavobacteria	Flavobacteriales	Flavobacteriaceae	Capnocytophaga	Capnocytophaga sputigena	220	213	273	75	228	57	261	135	137	137	200	201	285	81	118	75	162	349	105	101	111	200	74	117	56	281
Bacteria	Firmicutes	Clostridia	Thermoanaerobacterales	Thermoanaerobacteraceae	Carboxydothermus	Carboxydothermus hydrogenoformans	493	541	565	619	503	417	355	389	396	442	621	451	799	864	225	156	584	653	635	611	1238	649	852	301	1463	315
Bacteria	Proteobacteria	Gammaproteobacteria	Cardiobacteriales	Cardiobacteriaceae	Cardiobacterium	Cardiobacterium hominis	17	20	21	29	13	13	35	11	11	5	9	26	32	28	10	19	13	39	45	31	21	38	22	13	26	21
Bacteria	Firmicutes	Bacilli	Lactobacillales	Carnobacteriaceae	Carnobacterium	Carnobacterium sp. AT7	52	55	42	56	49	26	51	34	24	28	32	28	54	39	25	12	47	44	48	32	69	57	34	17	96	24
Bacteria	Firmicutes	Erysipelotrichi	Erysipelotrichales	Erysipelotrichaceae	Catenibacterium	Catenibacterium mitsuokai	313	384	394	348	324	237	731	206	239	445	320	324	471	376	148	276	345	451	357	311	411	485	388	232	793	135
Bacteria	Actinobacteria	Actinobacteria (class)	Actinomycetales	Catenulisporaceae	Catenulispora	Catenulispora acidiphila	30	25	47	45	28	35	32	30	27	33	40	53	67	38	18	7	29	68	64	45	81	60	45	27	94	23
Bacteria	Firmicutes	Clostridia	Clostridiales	Lachnospiraceae	Catonella	Catonella morbi	29	49	45	65	39	40	74	39	30	28	48	38	76	49	16	12	67	64	62	55	107	52	45	21	119	25
Bacteria	Proteobacteria	Alphaproteobacteria	Caulobacterales	Caulobacteraceae	Caulobacter	Caulobacter segnis	8	11	15	25	8	7	10	27	18	13	27	20	31	53	13	2	22	28	20	23	22	42	16	13	28	21
Bacteria	Proteobacteria	Alphaproteobacteria	Caulobacterales	Caulobacteraceae	Caulobacter	Caulobacter sp. K31	27	39	37	28	39	31	22	31	20	55	49	60	83	77	27	35	40	39	63	80	70	88	48	39	49	74
Bacteria	Proteobacteria	Alphaproteobacteria	Caulobacterales	Caulobacteraceae	Caulobacter	Caulobacter vibrioides	43	46	49	62	45	37	50	56	38	38	44	48	98	88	64	28	76	90	86	95	74	106	71	35	94	61
Bacteria	Actinobacteria	Actinobacteria (class)	Actinomycetales	Cellulomonadaceae	Cellulomonas	Cellulomonas flavigena	46	30	42	46	42	25	27	37	26	26	45	46	46	28	40	12	55	82	29	31	53	63	50	29	90	57
Bacteria	Proteobacteria	Gammaproteobacteria	Pseudomonadales	Pseudomonadaceae	Cellvibrio	Cellvibrio japonicus	86	71	61	74	213	49	95	73	59	45	76	117	174	80	70	64	167	125	118	80	99	163	71	48	115	135
Bacteria	Proteobacteria	Alphaproteobacteria	Rhizobiales	Phyllobacteriaceae	Chelativorans	Chelativorans sp. BNC1	53	43	40	64	59	44	50	62	39	32	49	40	89	72	27	23	53	67	107	80	111	88	51	41	103	43
Bacteria	Bacteroidetes	Sphingobacteria	Sphingobacteriales	unclassified (derived from Sphingobacteriales)	Chitinophaga	Chitinophaga pinensis	1150	957	1092	496	849	311	1144	591	591	713	1416	845	1242	579	742	277	723	1282	689	574	844	989	515	462	842	1291
Bacteria	Chlamydiae	Chlamydiae (class)	Chlamydiales	Chlamydiaceae	Chlamydia	Chlamydia muridarum	8	4	7	14	1	10	15	8	5	6	11	11	25	12	2	3	11	11	16	10	14	25	11	8	12	3
Bacteria	Chlamydiae	Chlamydiae (class)	Chlamydiales	Chlamydiaceae	Chlamydia	Chlamydia trachomatis	23	33	19	19	13	11	20	20	3	7	25	18	61	15	5	4	8	14	22	20	22	56	16	9	31	17
Bacteria	Chlamydiae	Chlamydiae (class)	Chlamydiales	Chlamydiaceae	Chlamydophila	Chlamydophila abortus	33	6	5	7	4	8	5	6	2	2	2	7	19	5	4	0	9	9	16	3	13	13	8	2	17	3
Bacteria	Chlamydiae	Chlamydiae (class)	Chlamydiales	Chlamydiaceae	Chlamydophila	Chlamydophila caviae	19	8	7	5	9	4	22	14	7	1	10	12	21	35	11	0	9	11	15	14	11	18	10	5	17	10
Bacteria	Chlamydiae	Chlamydiae (class)	Chlamydiales	Chlamydiaceae	Chlamydophila	Chlamydophila felis	1	4	5	4	4	4	10	6	1	5	6	9	12	8	1	3	2	6	4	4	4	13	4	2	6	1
Bacteria	Chlamydiae	Chlamydiae (class)	Chlamydiales	Chlamydiaceae	Chlamydophila	Chlamydophila pneumoniae	16	15	16	21	10	7	15	25	7	11	14	31	38	36	9	3	12	22	20	21	25	36	16	7	35	14
Bacteria	Chlorobi	Chlorobia	Chlorobiales	Chlorobiaceae	Chlorobaculum	Chlorobaculum parvum	70	76	60	45	41	26	57	44	42	46	93	42	109	67	43	11	57	88	60	51	91	119	47	38	96	85
Bacteria	Chlorobi	Chlorobia	Chlorobiales	Chlorobiaceae	Chlorobaculum	Chlorobaculum tepidum	108	116	127	107	112	79	133	99	114	72	136	113	200	182	75	49	116	181	161	100	153	304	146	87	212	126
Bacteria	Chlorobi	Chlorobia	Chlorobiales	Chlorobiaceae	Chlorobium	Chlorobium chlorochromatii	174	130	129	108	167	65	179	136	111	139	146	121	315	121	156	48	192	178	156	129	116	314	87	88	159	281
Bacteria	Chlorobi	Chlorobia	Chlorobiales	Chlorobiaceae	Chlorobium	Chlorobium ferrooxidans	11	16	12	14	14	13	19	25	5	11	12	18	19	21	11	6	27	32	27	24	39	42	28	12	30	34
Bacteria	Chlorobi	Chlorobia	Chlorobiales	Chlorobiaceae	Chlorobium	Chlorobium limicola	43	39	72	53	75	33	72	47	36	36	69	45	99	95	49	45	94	74	81	71	56	85	56	27	102	78
Bacteria	Chlorobi	Chlorobia	Chlorobiales	Chlorobiaceae	Chlorobium	Chlorobium phaeobacteroides	168	187	153	177	157	105	193	170	105	191	210	285	351	232	131	99	198	314	223	166	289	360	156	118	219	278
Bacteria	Chlorobi	Chlorobia	Chlorobiales	Chlorobiaceae	Chlorobium	Chlorobium phaeovibrioides	60	76	61	84	78	52	105	99	69	58	60	81	145	123	81	20	86	137	116	79	106	124	73	59	148	112
Bacteria	Chloroflexi	Chloroflexi (class)	Chloroflexales	Chloroflexaceae	Chloroflexus	Chloroflexus aggregans	52	70	72	82	65	54	66	62	42	55	74	77	155	91	51	19	99	140	83	88	169	147	117	48	152	72
Bacteria	Chloroflexi	Chloroflexi (class)	Chloroflexales	Chloroflexaceae	Chloroflexus	Chloroflexus aurantiacus	12	9	8	16	16	9	8	7	9	6	10	7	10	12	4	1	9	18	11	7	10	21	14	3	19	5
Bacteria	Chloroflexi	Chloroflexi (class)	Chloroflexales	Chloroflexaceae	Chloroflexus	Chloroflexus sp. Y-400-fl	85	94	115	127	79	59	66	65	42	60	72	92	122	128	53	22	82	128	71	106	154	171	105	32	192	52
Bacteria	Chlorobi	Chlorobia	Chlorobiales	Chlorobiaceae	Chloroherpeton	Chloroherpeton thalassium	123	112	123	102	165	71	168	129	97	190	120	296	202	168	185	35	248	192	141	323	168	246	83	56	145	181
Bacteria	Proteobacteria	Betaproteobacteria	Neisseriales	Neisseriaceae	Chromobacterium	Chromobacterium violaceum	68	119	111	245	108	132	141	194	75	75	105	111	339	287	72	343	120	273	389	259	258	366	207	142	216	168
Bacteria	Proteobacteria	Gammaproteobacteria	Oceanospirillales	Halomonadaceae	Chromohalobacter	Chromohalobacter salexigens	74	67	67	99	72	54	67	100	43	72	79	68	169	71	59	53	94	133	94	117	123	115	77	45	177	77
Bacteria	Bacteroidetes	Flavobacteria	Flavobacteriales	Flavobacteriaceae	Chryseobacterium	Chryseobacterium gleum	254	225	227	97	139	66	322	107	88	120	276	135	189	151	155	58	216	243	136	94	116	176	102	111	132	306
Bacteria	Verrucomicrobia	Spartobacteria	unclassified (derived from Spartobacteria)	unclassified (derived from Spartobacteria)	Chthoniobacter	Chthoniobacter flavus	20	30	26	45	15	18	63	77	6	19	15	50	114	65	12	11	26	69	60	44	59	424	39	21	66	36
Bacteria	Proteobacteria	Alphaproteobacteria	Rhodobacterales	Rhodobacteraceae	Citreicella	Citreicella sp. SE45	10	11	5	5	2	3	3	13	2	4	5	7	15	11	1	4	7	9	17	10	16	10	10	4	7	4
Bacteria	Proteobacteria	Gammaproteobacteria	Enterobacteriales	Enterobacteriaceae	Citrobacter	Citrobacter koseri	28	41	26	136	48	62	24	58	79	46	33	55	156	95	38	40	51	87	68	108	89	79	69	31	121	38
Bacteria	Proteobacteria	Gammaproteobacteria	Enterobacteriales	Enterobacteriaceae	Citrobacter	Citrobacter rodentium	41	23	26	41	33	15	23	43	28	14	33	17	72	22	12	40	14	44	47	39	47	55	34	17	58	16
Bacteria	Proteobacteria	Gammaproteobacteria	Enterobacteriales	Enterobacteriaceae	Citrobacter	Citrobacter sp. 30_2	3	3	3	13	7	9	11	7	10	6	2	1	22	14	8	14	4	11	14	3	13	18	14	10	19	6
Bacteria	Proteobacteria	Gammaproteobacteria	Enterobacteriales	Enterobacteriaceae	Citrobacter	Citrobacter youngae	9	4	5	20	5	4	10	17	11	18	15	8	24	10	5	10	2	5	15	13	9	12	8	3	14	4
Bacteria	Proteobacteria	Alphaproteobacteria	Sphingomonadales	Sphingomonadaceae	Citromicrobium	Citromicrobium bathyomarinum	2	4	6	4	4	4	24	2	2	5	3	4	12	3	2	8	3	21	10	4	3	28	14	9	10	2
Bacteria	Actinobacteria	Actinobacteria (class)	Actinomycetales	Microbacteriaceae	Clavibacter	Clavibacter michiganensis	35	46	29	52	51	30	39	44	32	33	51	54	88	61	17	19	48	58	80	56	81	38	50	23	130	22
Bacteria	Firmicutes	Clostridia	Clostridiales	unclassified (derived from Clostridiales)	unclassified (derived from Clostridiales)	Clostridiales bacterium 1_7_47FAA	992	1426	1377	1255	1138	1008	786	914	680	951	937	1010	1572	896	431	283	1269	1307	1231	993	1355	1260	1547	660	2509	564
Bacteria	Firmicutes	Clostridia	Clostridiales	unclassified (derived from Clostridiales)	unclassified (derived from Clostridiales)	Clostridiales genomosp. BVAB3	672	898	855	807	795	646	580	663	490	485	691	724	1048	680	292	166	889	1006	813	823	1091	785	869	488	2190	366
Bacteria	Firmicutes	Clostridia	Clostridiales	Clostridiaceae	Clostridium	Clostridium acetobutylicum	957	1143	1269	1119	1151	859	833	856	723	965	1001	988	1522	1046	452	306	1318	1350	1123	1141	1854	1349	1368	701	2895	707
Bacteria	Firmicutes	Clostridia	Clostridiales	Clostridiaceae	Clostridium	Clostridium asparagiforme	1305	1495	1511	1671	1436	1414	916	1248	1209	1343	1238	1572	1980	1448	609	360	1571	1817	1842	1471	1813	2034	1772	966	3559	740
Bacteria	Firmicutes	Clostridia	Clostridiales	Clostridiaceae	Clostridium	Clostridium bartlettii	338	305	375	428	322	237	304	217	236	262	268	249	536	341	109	62	364	349	352	314	374	379	332	173	853	154
Bacteria	Firmicutes	Clostridia	Clostridiales	Clostridiaceae	Clostridium	Clostridium beijerinckii	1493	2118	2306	2068	1883	1541	1235	1685	1279	1757	1714	1860	2986	1651	728	432	2232	2254	1970	2230	3222	2161	2557	1226	4346	1109
Bacteria	Firmicutes	Clostridia	Clostridiales	Clostridiaceae	Clostridium	Clostridium bolteae	1304	1620	1512	1454	1260	1177	849	1201	792	1172	1107	1338	1716	1133	510	289	1742	1612	1467	1171	1700	1708	1632	809	2955	657
Bacteria	Firmicutes	Clostridia	Clostridiales	Clostridiaceae	Clostridium	Clostridium botulinum	2277	2943	3396	3262	2724	2470	2086	2303	1951	2238	2579	2848	4183	3027	1095	787	2999	3689	3273	3212	4955	3406	3280	1974	7085	1426
Bacteria	Firmicutes	Clostridia	Clostridiales	Clostridiaceae	Clostridium	Clostridium butyricum	288	354	484	410	336	292	269	307	225	382	263	334	878	325	126	56	390	443	367	385	530	449	386	209	689	205
Bacteria	Firmicutes	Clostridia	Clostridiales	Clostridiaceae	Clostridium	Clostridium carboxidivorans	299	375	358	353	285	268	249	264	188	231	237	288	444	327	117	80	357	406	370	295	501	402	362	204	846	140
Bacteria	Firmicutes	Clostridia	Clostridiales	Clostridiaceae	Clostridium	Clostridium cellulolyticum	1703	1860	1928	2022	1919	1553	1071	1443	1332	1393	1794	1486	2585	1806	850	429	2040	2400	1947	1958	2714	2038	2104	1117	5735	932
Bacteria	Firmicutes	Clostridia	Clostridiales	Clostridiaceae	Clostridium	Clostridium cellulovorans	785	1067	1178	945	1052	873	662	745	614	935	887	901	1230	898	397	189	1261	1035	877	881	1435	1022	1550	507	1934	551
Bacteria	Firmicutes	Clostridia	Clostridiales	Clostridiaceae	Clostridium	Clostridium difficile	1928	2926	2603	3996	2198	1818	1516	1831	1458	1658	1928	1904	3255	2016	949	518	2654	2529	2212	2080	3021	2879	2416	1273	5729	1138
Bacteria	Firmicutes	Clostridia	Clostridiales	Clostridiaceae	Clostridium	Clostridium hathewayi	1205	1545	1499	1878	1310	1269	968	1427	827	1158	1079	1346	1934	1196	532	256	1601	1506	1514	1142	1638	1815	1644	660	2795	623
Bacteria	Firmicutes	Clostridia	Clostridiales	Clostridiaceae	Clostridium	Clostridium hiranonis	270	279	282	313	243	240	193	182	154	142	249	194	332	250	120	73	319	296	291	230	341	307	268	140	632	177
Bacteria	Firmicutes	Clostridia	Clostridiales	Clostridiaceae	Clostridium	Clostridium hylemonae	639	1021	963	765	751	762	471	645	527	744	558	850	967	635	321	150	1015	887	779	596	916	1012	1138	467	1632	413
Bacteria	Firmicutes	Clostridia	Clostridiales	Clostridiaceae	Clostridium	Clostridium kluyveri	1035	1600	1613	1388	1323	1145	970	1003	901	1003	1334	1213	1680	1148	590	337	1508	1596	1375	1364	2102	1472	1730	849	3018	748
Bacteria	Firmicutes	Clostridia	Clostridiales	Lachnospiraceae	Cellulosilyticum	Clostridium lentocellum	605	792	880	787	660	608	518	507	509	556	627	556	931	476	242	103	814	851	669	591	762	974	889	404	1470	330
[truncated: 1,070 more rows]

## Sheet: sheet 4
Data Set S1, Sheet 4 - The read counts of distal colon fungal species detected at weaning (i.e. d 21 of age) in male piglets fed human milk (HM) or milk formula (MF).
[truncated: 68 more rows]

[truncated: 10 more sheets: sheet 5, sheet 6, sheet 7, sheet 8, sheet 9, sheet 10, sheet 11, sheet 12, Sheet 13, Sheet 14]
